# Supplementary material for: Crystal structure of catena-poly[[(3-tert-butyl­pyridine-κN)(4-tert-butyl­pyridine-κN)cadmium]-di-μ-thio­cyanato-κ2 N:S;κ2 S:N]
Source: Acta Crystallogr Sect E Struct Rep Online. 2014 Nov 19;70(Pt 12):m403–4. doi: 10.1107/S1600536814024647 (PMC4257453; doi:10.1107/S1600536814024647)
Supplement: Supplementary file 1 [file e-70-0m403-sup1.cif]

##############################################################################
#                                                                            #
# This CIF contains the data in a paper accepted for publication in          #
# Acta Crystallographica Section E. It conforms to the requirements of       #
# Notes for Authors for Acta Crystallographica Section E, and has been       #
# peer reviewed under the auspices of the IUCr Commission on Journals.       #
#                                                                            #
# Full details of the Crystallographic Information File format               #
# are given in the paper "The Crystallographic Information File (CIF):       #
# a New Standard Archive File for Crystallography" by S. R. Hall, F. H.      #
# Allen and I. D. Brown [Acta Cryst. (1991), A47, 655-685].                  #
#                                                                            #
# The current version of the core CIF dictionary is obtainable from          #
# ftp://ftp.iucr.org/pub/cif_core.dic.                                       #
#                                                                            #
# Software is freely available for graphical display of the structure(s)     #
# in this CIF. For information consult the CIF software page                 #
# http://www.iucr.org/resources/cif/software.                                #
#                                                                            #
# This file may be used for bona fide research purposes within the           #
# scientific community so long as proper attribution is given to the journal # 
# article from which it was obtained.                                        #
#                                                                            #
##############################################################################
data_I
_audit_creation_method     SHELXL-97
_database_code_depnum_ccdc_archive     'CCDC 1033510'
_chemical_name_systematic
;\
<i>catena</i>-Poly[[(3-<i>tert</i>-butylpyridine-\k<i>N</i>)(4-<i>tert</i>-\
butylpyridine-\k<i>N</i>)cadmium]-di-\m-thiocyanato-\
\k^2^<i>N</i>:<i>S</i>;\k^2^<i>S</i>:<i>N</i>]
;
_chemical_name_common     ?
_chemical_formula_moiety     'C20 H26 Cd N4 S2'
_chemical_formula_sum     'C20 H26 Cd N4 S2'
_chemical_formula_iupac     '[Cd (N C S)2 (C9 H13 N)2]'
_chemical_formula_weight     498.97
_chemical_melting_point     ?
_symmetry_cell_setting     monoclinic
_symmetry_space_group_name_H-M     'P 21/c'
_symmetry_space_group_name_Hall     '-P 2ybc'
loop_
    _symmetry_equiv_pos_as_xyz
    'x, y, z'
    '-x, y+1/2, -z+1/2'
    '-x, -y, -z'
    'x, -y-1/2, z-1/2'
_cell_length_a     20.0917(8)
_cell_length_b     5.9503(2)
_cell_length_c     21.0198(9)
_cell_angle_alpha     90.00
_cell_angle_beta     115.902(3)
_cell_angle_gamma     90.00
_cell_volume     2260.51(15)
_cell_formula_units_Z     4
_cell_measurement_reflns_used     25365
_cell_measurement_theta_min     1.95
_cell_measurement_theta_max     28.01
_cell_measurement_temperature     293(2)
_exptl_crystal_description     block
_exptl_crystal_colour     colourless
_exptl_crystal_size_max     0.16
_exptl_crystal_size_mid     0.12
_exptl_crystal_size_min     0.09
_exptl_crystal_density_diffrn     1.466
_exptl_crystal_density_meas     ?
_exptl_crystal_density_method     'not measured'
_exptl_crystal_F_000     1016
_exptl_absorpt_coefficient_mu     1.162
_exptl_absorpt_correction_type     numerical
_exptl_absorpt_process_details
;
(X-SHAPE and X-RED32; Stoe & Cie, 2008)
;
_exptl_absorpt_correction_T_min     0.7599
_exptl_absorpt_correction_T_max     0.8952
_exptl_special_details
;
;
_diffrn_ambient_temperature     293(2)
_diffrn_radiation_type     MoK\a
_diffrn_radiation_wavelength     0.71073
_diffrn_radiation_source     'fine-focus sealed tube'
_diffrn_radiation_monochromator     graphite
_diffrn_measurement_device_type     'STOE IPDS-2'
_diffrn_measurement_method     '\w scans'
_diffrn_detector_area_resol_mean     ?
_diffrn_reflns_number     25365
_diffrn_reflns_av_R_equivalents     0.0436
_diffrn_reflns_av_sigmaI/netI     0.0289
_diffrn_reflns_theta_min     1.95
_diffrn_reflns_theta_max     28.01
_diffrn_reflns_theta_full     28.01
_diffrn_measured_fraction_theta_max     0.992
_diffrn_measured_fraction_theta_full     0.992
_diffrn_reflns_limit_h_min     -26
_diffrn_reflns_limit_h_max     26
_diffrn_reflns_limit_k_min     -7
_diffrn_reflns_limit_k_max     7
_diffrn_reflns_limit_l_min     -27
_diffrn_reflns_limit_l_max     27
_diffrn_standards_number     0
_diffrn_standards_interval_count     .
_diffrn_standards_interval_time     .
_diffrn_standards_decay_%     ?
_refine_special_details
;
 Refinement of F^2^ against ALL reflections.  The weighted R-factor wR and
 goodness of fit S are based on F^2^, conventional R-factors R are based
 on F, with F set to zero for negative F^2^. The threshold expression of
 F^2^ > 2sigma(F^2^) is used only for calculating R-factors(gt) etc. and is
 not relevant to the choice of reflections for refinement.  R-factors based
 on F^2^ are statistically about twice as large as those based on F, and R-
 factors based on ALL data will be even larger.
;
_reflns_number_total     5407
_reflns_number_gt     4159
_reflns_threshold_expression     I>2\s(I)
_refine_ls_structure_factor_coef     Fsqd
_refine_ls_matrix_type     full
_refine_ls_R_factor_all     0.0691
_refine_ls_R_factor_gt     0.0457
_refine_ls_wR_factor_gt     0.0779
_refine_ls_wR_factor_ref     0.0840
_refine_ls_goodness_of_fit_ref     1.140
_refine_ls_restrained_S_all     1.140
_refine_ls_number_reflns     5407
_refine_ls_number_parameters     244
_refine_ls_number_restraints     0
_refine_ls_hydrogen_treatment     constr
_refine_ls_weighting_scheme     calc
_refine_ls_weighting_details
         'calc w=1/[\s^2^(Fo^2^)+(0.0326P)^2^+0.8678P] where P=(Fo^2^+2Fc^2^)/3'
_atom_sites_solution_hydrogens     geom
_atom_sites_solution_primary     direct
_atom_sites_solution_secondary     difmap
_refine_ls_shift/su_max     0.001
_refine_ls_shift/su_mean     0.000
_refine_diff_density_max     0.411
_refine_diff_density_min     -0.497
_refine_ls_extinction_method     none
_refine_ls_extinction_coef     ?
loop_
    _atom_type_symbol
    _atom_type_description
    _atom_type_scat_dispersion_real
    _atom_type_scat_dispersion_imag
    _atom_type_scat_source
    'C' 'C' 0.0033 0.0016
                         'International Tables Vol C Tables 4.2.6.8 and 6.1.1.4'
    'H' 'H' 0.0000 0.0000
                         'International Tables Vol C Tables 4.2.6.8 and 6.1.1.4'
    'N' 'N' 0.0061 0.0033
                         'International Tables Vol C Tables 4.2.6.8 and 6.1.1.4'
    'S' 'S' 0.1246 0.1234
                         'International Tables Vol C Tables 4.2.6.8 and 6.1.1.4'
    'Cd' 'Cd' -0.8075 1.2024
                         'International Tables Vol C Tables 4.2.6.8 and 6.1.1.4'
_computing_data_collection
;
X-AREA (Stoe & Cie, 2008)
;
_computing_cell_refinement
;
X-AREA (Stoe & Cie, 2008)
;
_computing_data_reduction
;
X-AREA (Stoe & Cie, 2008)
;
_computing_structure_solution
;
SHELXS97 (Sheldrick, 2008)
;
_computing_structure_refinement
;
SHELXL97 (Sheldrick, 2008)
;
_computing_molecular_graphics
;
XP in SHELXTL (Sheldrick, 2008) and <i>DIAMOND</i> (Brandenburg,
2011)
;
_computing_publication_material
;
publCIF (Westrip, 2010)
;
loop_
    _atom_site_type_symbol
    _atom_site_label
    _atom_site_fract_x
    _atom_site_fract_y
    _atom_site_fract_z
    _atom_site_U_iso_or_equiv
    _atom_site_adp_type
    _atom_site_calc_flag
    _atom_site_refinement_flags
    _atom_site_occupancy
    _atom_site_symmetry_multiplicity
    _atom_site_disorder_assembly
    _atom_site_disorder_group
    Cd Cd1 0.732991(14) 0.24172(4) 0.269228(13) 0.04067(8) Uani d . 1 1 . .
    N N1 0.67220(19) 0.5638(5) 0.20986(17) 0.0535(7) Uani d . 1 1 . .
    C C1 0.65872(17) 0.7440(6) 0.18809(16) 0.0415(6) Uani d . 1 1 . .
    S S1 0.63714(5) 0.99805(14) 0.15449(5) 0.0484(2) Uani d . 1 1 . .
    N N2 0.79392(17) -0.0756(5) 0.32949(17) 0.0514(7) Uani d . 1 1 . .
    C C2 0.80555(17) -0.2557(6) 0.35212(16) 0.0421(6) Uani d . 1 1 . .
    S S2 0.82427(6) -0.51157(15) 0.38460(5) 0.0554(2) Uani d . 1 1 . .
    N N11 0.81232(17) 0.2863(5) 0.21360(15) 0.0482(7) Uani d . 1 1 . .
    C C11 0.8505(3) 0.4716(7) 0.2206(2) 0.0724(13) Uani d . 1 1 . .
    H H11 0.8473 0.5835 0.2501 0.087 Uiso calc R 1 1 . .
    C C12 0.8948(3) 0.5105(7) 0.1870(2) 0.0713(13) Uani d . 1 1 . .
    H H12 0.9209 0.6449 0.1950 0.086 Uiso calc R 1 1 . .
    C C13 0.9014(2) 0.3547(6) 0.14183(19) 0.0443(7) Uani d . 1 1 . .
    C C14 0.8606(2) 0.1617(7) 0.1342(3) 0.0638(11) Uani d . 1 1 . .
    H H14 0.8622 0.0474 0.1047 0.077 Uiso calc R 1 1 . .
    C C15 0.8174(2) 0.1363(7) 0.1698(2) 0.0638(11) Uani d . 1 1 . .
    H H15 0.7901 0.0047 0.1623 0.077 Uiso calc R 1 1 . .
    C C16 0.9479(2) 0.3988(7) 0.1019(2) 0.0509(8) Uani d . 1 1 . .
    C C17 0.9747(3) 0.1778(9) 0.0830(3) 0.0847(15) Uani d . 1 1 . .
    H H17A 1.0038 0.2105 0.0580 0.127 Uiso calc R 1 1 . .
    H H17B 0.9328 0.0882 0.0536 0.127 Uiso calc R 1 1 . .
    H H17C 1.0043 0.0967 0.1255 0.127 Uiso calc R 1 1 . .
    C C18 0.8990(3) 0.5207(10) 0.0334(3) 0.0867(16) Uani d . 1 1 . .
    H H18A 0.9269 0.5508 0.0072 0.130 Uiso calc R 1 1 . .
    H H18B 0.8821 0.6598 0.0444 0.130 Uiso calc R 1 1 . .
    H H18C 0.8571 0.4282 0.0056 0.130 Uiso calc R 1 1 . .
    C C19 1.0150(3) 0.5424(10) 0.1453(3) 0.0862(16) Uani d . 1 1 . .
    H H19A 1.0432 0.5674 0.1191 0.129 Uiso calc R 1 1 . .
    H H19B 1.0452 0.4664 0.1888 0.129 Uiso calc R 1 1 . .
    H H19C 0.9990 0.6840 0.1557 0.129 Uiso calc R 1 1 . .
    N N21 0.64660(16) 0.2045(5) 0.31532(16) 0.0470(7) Uani d . 1 1 . .
    C C21 0.5826(2) 0.3142(7) 0.2852(2) 0.0546(9) Uani d . 1 1 . .
    H H21 0.5733 0.4039 0.2459 0.066 Uiso calc R 1 1 . .
    C C22 0.5296(2) 0.2999(7) 0.3098(2) 0.0629(11) Uani d . 1 1 . .
    H H22 0.4855 0.3795 0.2879 0.076 Uiso calc R 1 1 . .
    C C23 0.5429(2) 0.1660(7) 0.3673(2) 0.0573(10) Uani d . 1 1 . .
    H H23 0.5075 0.1554 0.3846 0.069 Uiso calc R 1 1 . .
    C C24 0.60838(19) 0.0467(6) 0.39999(18) 0.0454(8) Uani d . 1 1 . .
    C C25 0.6582(2) 0.0755(6) 0.37141(19) 0.0473(8) Uani d . 1 1 . .
    H H25 0.7030 -0.0005 0.3928 0.057 Uiso calc R 1 1 . .
    C C26 0.6255(2) -0.0980(7) 0.4648(2) 0.0587(10) Uani d . 1 1 . .
    C C27 0.6837(4) -0.2738(12) 0.4745(4) 0.133(3) Uani d . 1 1 . .
    H H27A 0.6662 -0.3706 0.4339 0.200 Uiso calc R 1 1 . .
    H H27B 0.6933 -0.3611 0.5160 0.200 Uiso calc R 1 1 . .
    H H27C 0.7285 -0.2011 0.4797 0.200 Uiso calc R 1 1 . .
    C C28 0.6512(6) 0.0518(13) 0.5280(3) 0.171(4) Uani d . 1 1 . .
    H H28A 0.6627 -0.0373 0.5696 0.257 Uiso calc R 1 1 . .
    H H28B 0.6127 0.1569 0.5223 0.257 Uiso calc R 1 1 . .
    H H28C 0.6945 0.1319 0.5327 0.257 Uiso calc R 1 1 . .
    C C29 0.5577(3) -0.2282(11) 0.4579(4) 0.1055(19) Uani d . 1 1 . .
    H H29A 0.5416 -0.3255 0.4175 0.158 Uiso calc R 1 1 . .
    H H29B 0.5188 -0.1249 0.4521 0.158 Uiso calc R 1 1 . .
    H H29C 0.5699 -0.3165 0.4997 0.158 Uiso calc R 1 1 . .
loop_
    _atom_site_aniso_label
    _atom_site_aniso_U_11
    _atom_site_aniso_U_22
    _atom_site_aniso_U_33
    _atom_site_aniso_U_12
    _atom_site_aniso_U_13
    _atom_site_aniso_U_23
    Cd1 0.04773(12) 0.03305(11) 0.04745(12) 0.00141(12) 0.02654(10) 0.00495(11)
    N1 0.064(2) 0.0352(15) 0.0566(18) 0.0003(14) 0.0216(16) 0.0037(14)
    C1 0.0434(15) 0.0405(15) 0.0407(15) -0.0062(17) 0.0185(13) -0.0032(17)
    S1 0.0550(5) 0.0374(4) 0.0470(5) 0.0007(4) 0.0167(4) 0.0063(4)
    N2 0.0536(18) 0.0355(14) 0.0603(19) 0.0036(13) 0.0204(15) 0.0053(14)
    C2 0.0422(15) 0.0421(16) 0.0425(15) -0.0014(17) 0.0190(13) -0.0044(17)
    S2 0.0675(6) 0.0385(4) 0.0481(5) -0.0007(4) 0.0141(5) 0.0058(4)
    N11 0.0579(17) 0.0447(16) 0.0456(15) -0.0034(14) 0.0260(14) -0.0023(13)
    C11 0.108(4) 0.055(2) 0.084(3) -0.028(2) 0.070(3) -0.024(2)
    C12 0.097(3) 0.057(2) 0.086(3) -0.032(2) 0.065(3) -0.021(2)
    C13 0.0418(18) 0.0475(18) 0.0463(19) 0.0013(15) 0.0218(16) 0.0042(15)
    C14 0.069(3) 0.055(2) 0.090(3) -0.017(2) 0.055(3) -0.023(2)
    C15 0.063(2) 0.052(2) 0.088(3) -0.017(2) 0.044(2) -0.011(2)
    C16 0.048(2) 0.059(2) 0.053(2) 0.0025(17) 0.0279(17) 0.0068(17)
    C17 0.087(3) 0.081(3) 0.115(4) 0.013(3) 0.071(3) 0.004(3)
    C18 0.082(3) 0.117(4) 0.074(3) 0.019(3) 0.047(3) 0.038(3)
    C19 0.064(3) 0.111(4) 0.097(4) -0.026(3) 0.047(3) -0.013(3)
    N21 0.0460(15) 0.0488(17) 0.0530(16) 0.0030(13) 0.0278(14) 0.0065(13)
    C21 0.052(2) 0.060(2) 0.054(2) 0.0076(17) 0.0246(18) 0.0103(17)
    C22 0.046(2) 0.074(3) 0.071(3) 0.0149(19) 0.0288(19) 0.013(2)
    C23 0.048(2) 0.075(2) 0.058(2) -0.0019(19) 0.0309(19) -0.0028(19)
    C24 0.0450(18) 0.055(2) 0.0395(17) -0.0068(16) 0.0220(15) -0.0049(15)
    C25 0.0436(18) 0.054(2) 0.0477(19) 0.0038(16) 0.0230(16) 0.0046(16)
    C26 0.063(2) 0.071(3) 0.049(2) -0.007(2) 0.0303(19) 0.0052(19)
    C27 0.118(5) 0.159(7) 0.151(6) 0.059(5) 0.084(5) 0.103(5)
    C28 0.323(12) 0.124(6) 0.047(3) -0.086(7) 0.063(5) -0.013(3)
    C29 0.094(4) 0.110(5) 0.124(5) -0.012(4) 0.058(4) 0.038(4)
_geom_special_details
;
 All esds (except the esd in the dihedral angle between two l.s. planes)
 are estimated using the full covariance matrix.  The cell esds are taken
 into account individually in the estimation of esds in distances, angles
 and torsion angles; correlations between esds in cell parameters are only
 used when they are defined by crystal symmetry.  An approximate (isotropic)
 treatment of cell esds is used for estimating esds involving l.s. planes.
;
loop_
    _geom_bond_atom_site_label_1
    _geom_bond_atom_site_label_2
    _geom_bond_site_symmetry_2
    _geom_bond_distance
    _geom_bond_publ_flag
    Cd1 N2 . 2.305(3) ?
    Cd1 N1 . 2.322(3) ?
    Cd1 N21 . 2.339(3) ?
    Cd1 N11 . 2.368(3) ?
    Cd1 S2 1_565 2.7412(10) ?
    Cd1 S1 1_545 2.7513(10) ?
    N1 C1 . 1.151(4) ?
    C1 S1 . 1.644(4) ?
    S1 Cd1 1_565 2.7513(10) ?
    N2 C2 . 1.154(4) ?
    C2 S2 . 1.644(4) ?
    S2 Cd1 1_545 2.7412(10) ?
    N11 C11 . 1.314(5) ?
    N11 C15 . 1.319(5) ?
    C11 C12 . 1.378(5) ?
    C11 H11 . 0.9300 ?
    C12 C13 . 1.373(5) ?
    C12 H12 . 0.9300 ?
    C13 C14 . 1.379(5) ?
    C13 C16 . 1.527(5) ?
    C14 C15 . 1.379(5) ?
    C14 H14 . 0.9300 ?
    C15 H15 . 0.9300 ?
    C16 C19 . 1.519(6) ?
    C16 C18 . 1.525(6) ?
    C16 C17 . 1.537(6) ?
    C17 H17A . 0.9600 ?
    C17 H17B . 0.9600 ?
    C17 H17C . 0.9600 ?
    C18 H18A . 0.9600 ?
    C18 H18B . 0.9600 ?
    C18 H18C . 0.9600 ?
    C19 H19A . 0.9600 ?
    C19 H19B . 0.9600 ?
    C19 H19C . 0.9600 ?
    N21 C21 . 1.330(5) ?
    N21 C25 . 1.339(4) ?
    C21 C22 . 1.375(5) ?
    C21 H21 . 0.9300 ?
    C22 C23 . 1.374(6) ?
    C22 H22 . 0.9300 ?
    C23 C24 . 1.385(5) ?
    C23 H23 . 0.9300 ?
    C24 C25 . 1.384(4) ?
    C24 C26 . 1.518(5) ?
    C25 H25 . 0.9300 ?
    C26 C28 . 1.492(7) ?
    C26 C27 . 1.514(7) ?
    C26 C29 . 1.518(6) ?
    C27 H27A . 0.9600 ?
    C27 H27B . 0.9600 ?
    C27 H27C . 0.9600 ?
    C28 H28A . 0.9600 ?
    C28 H28B . 0.9600 ?
    C28 H28C . 0.9600 ?
    C29 H29A . 0.9600 ?
    C29 H29B . 0.9600 ?
    C29 H29C . 0.9600 ?
loop_
    _geom_angle_atom_site_label_1
    _geom_angle_atom_site_label_2
    _geom_angle_atom_site_label_3
    _geom_angle_site_symmetry_1
    _geom_angle_site_symmetry_3
    _geom_angle
    _geom_angle_publ_flag
    N2 Cd1 N1 . . 179.28(11) ?
    N2 Cd1 N21 . . 90.40(11) ?
    N1 Cd1 N21 . . 89.39(11) ?
    N2 Cd1 N11 . . 93.03(11) ?
    N1 Cd1 N11 . . 87.23(11) ?
    N21 Cd1 N11 . . 175.34(11) ?
    N2 Cd1 S2 . 1_565 87.88(8) ?
    N1 Cd1 S2 . 1_565 91.43(8) ?
    N21 Cd1 S2 . 1_565 90.86(8) ?
    N11 Cd1 S2 . 1_565 92.42(8) ?
    N2 Cd1 S1 . 1_545 92.89(8) ?
    N1 Cd1 S1 . 1_545 87.79(8) ?
    N21 Cd1 S1 . 1_545 87.21(8) ?
    N11 Cd1 S1 . 1_545 89.46(8) ?
    S2 Cd1 S1 1_565 1_545 177.92(3) ?
    C1 N1 Cd1 . . 163.7(3) ?
    N1 C1 S1 . . 178.0(3) ?
    C1 S1 Cd1 . 1_565 98.96(11) ?
    C2 N2 Cd1 . . 161.9(3) ?
    N2 C2 S2 . . 178.6(3) ?
    C2 S2 Cd1 . 1_545 100.68(11) ?
    C11 N11 C15 . . 115.2(3) ?
    C11 N11 Cd1 . . 121.6(2) ?
    C15 N11 Cd1 . . 122.9(2) ?
    N11 C11 C12 . . 124.1(4) ?
    N11 C11 H11 . . 118.0 ?
    C12 C11 H11 . . 118.0 ?
    C13 C12 C11 . . 121.3(4) ?
    C13 C12 H12 . . 119.3 ?
    C11 C12 H12 . . 119.3 ?
    C12 C13 C14 . . 114.3(3) ?
    C12 C13 C16 . . 122.0(3) ?
    C14 C13 C16 . . 123.6(3) ?
    C13 C14 C15 . . 120.7(4) ?
    C13 C14 H14 . . 119.6 ?
    C15 C14 H14 . . 119.6 ?
    N11 C15 C14 . . 124.3(4) ?
    N11 C15 H15 . . 117.8 ?
    C14 C15 H15 . . 117.8 ?
    C19 C16 C18 . . 109.7(4) ?
    C19 C16 C13 . . 111.2(3) ?
    C18 C16 C13 . . 107.7(3) ?
    C19 C16 C17 . . 108.5(4) ?
    C18 C16 C17 . . 108.5(4) ?
    C13 C16 C17 . . 111.3(3) ?
    C16 C17 H17A . . 109.5 ?
    C16 C17 H17B . . 109.5 ?
    H17A C17 H17B . . 109.5 ?
    C16 C17 H17C . . 109.5 ?
    H17A C17 H17C . . 109.5 ?
    H17B C17 H17C . . 109.5 ?
    C16 C18 H18A . . 109.5 ?
    C16 C18 H18B . . 109.5 ?
    H18A C18 H18B . . 109.5 ?
    C16 C18 H18C . . 109.5 ?
    H18A C18 H18C . . 109.5 ?
    H18B C18 H18C . . 109.5 ?
    C16 C19 H19A . . 109.5 ?
    C16 C19 H19B . . 109.5 ?
    H19A C19 H19B . . 109.5 ?
    C16 C19 H19C . . 109.5 ?
    H19A C19 H19C . . 109.5 ?
    H19B C19 H19C . . 109.5 ?
    C21 N21 C25 . . 117.4(3) ?
    C21 N21 Cd1 . . 119.6(2) ?
    C25 N21 Cd1 . . 123.0(2) ?
    N21 C21 C22 . . 122.5(4) ?
    N21 C21 H21 . . 118.8 ?
    C22 C21 H21 . . 118.8 ?
    C23 C22 C21 . . 118.8(4) ?
    C23 C22 H22 . . 120.6 ?
    C21 C22 H22 . . 120.6 ?
    C22 C23 C24 . . 120.7(3) ?
    C22 C23 H23 . . 119.6 ?
    C24 C23 H23 . . 119.6 ?
    C25 C24 C23 . . 115.6(3) ?
    C25 C24 C26 . . 122.4(3) ?
    C23 C24 C26 . . 122.0(3) ?
    N21 C25 C24 . . 124.9(3) ?
    N21 C25 H25 . . 117.5 ?
    C24 C25 H25 . . 117.5 ?
    C28 C26 C27 . . 110.3(6) ?
    C28 C26 C24 . . 108.3(4) ?
    C27 C26 C24 . . 111.8(3) ?
    C28 C26 C29 . . 109.6(5) ?
    C27 C26 C29 . . 105.6(5) ?
    C24 C26 C29 . . 111.2(4) ?
    C26 C27 H27A . . 109.5 ?
    C26 C27 H27B . . 109.5 ?
    H27A C27 H27B . . 109.5 ?
    C26 C27 H27C . . 109.5 ?
    H27A C27 H27C . . 109.5 ?
    H27B C27 H27C . . 109.5 ?
    C26 C28 H28A . . 109.5 ?
    C26 C28 H28B . . 109.5 ?
    H28A C28 H28B . . 109.5 ?
    C26 C28 H28C . . 109.5 ?
    H28A C28 H28C . . 109.5 ?
    H28B C28 H28C . . 109.5 ?
    C26 C29 H29A . . 109.5 ?
    C26 C29 H29B . . 109.5 ?
    H29A C29 H29B . . 109.5 ?
    C26 C29 H29C . . 109.5 ?
    H29A C29 H29C . . 109.5 ?
    H29B C29 H29C . . 109.5 ?
_iucr_refine_instructions_details
;
TITL Cd(NCS)2(3-tert-Butylpyridin)-4-tert-Butylpyridin) at RT in P2(1)/c
CELL 0.71073  20.0917   5.9503  21.0198  90.000 115.902  90.000
ZERR    4.00   0.0008   0.0002   0.0009   0.000   0.003   0.000
LATT  1
SYMM -X, 0.5+Y, 0.5-Z
SFAC C H N S CD
UNIT 80 104 16 8 4
L.S. 10
ACTA
BOND $H
WGHT    0.032600    0.867800
FVAR       0.30453
CD1   5    0.732991    0.241721    0.269228    11.00000    0.04773    0.03305 =
         0.04745    0.00495    0.02654    0.00141
N1    3    0.672198    0.563777    0.209865    11.00000    0.06377    0.03516 =
         0.05658    0.00371    0.02162    0.00025
C1    1    0.658720    0.744039    0.188086    11.00000    0.04344    0.04054 =
         0.04074   -0.00318    0.01851   -0.00622
S1    4    0.637140    0.998045    0.154492    11.00000    0.05495    0.03736 =
         0.04697    0.00631    0.01668    0.00068
N2    3    0.793916   -0.075555    0.329491    11.00000    0.05361    0.03552 =
         0.06030    0.00527    0.02037    0.00359
C2    1    0.805546   -0.255675    0.352116    11.00000    0.04224    0.04209 =
         0.04254   -0.00442    0.01903   -0.00137
S2    4    0.824271   -0.511566    0.384601    11.00000    0.06747    0.03853 =
         0.04810    0.00584    0.01408   -0.00068
N11   3    0.812318    0.286333    0.213603    11.00000    0.05788    0.04471 =
         0.04563   -0.00231    0.02602   -0.00335
C11   1    0.850476    0.471603    0.220591    11.00000    0.10789    0.05518 =
         0.08426   -0.02395    0.06990   -0.02841
AFIX  43
H11   2    0.847343    0.583450    0.250069    11.00000   -1.20000
AFIX   0
C12   1    0.894838    0.510485    0.186966    11.00000    0.09718    0.05694 =
         0.08622   -0.02089    0.06465   -0.03173
AFIX  43
H12   2    0.920873    0.644924    0.194999    11.00000   -1.20000
AFIX   0
C13   1    0.901385    0.354725    0.141828    11.00000    0.04185    0.04748 =
         0.04627    0.00418    0.02177    0.00132
C14   1    0.860586    0.161715    0.134178    11.00000    0.06937    0.05463 =
         0.08964   -0.02265    0.05521   -0.01675
AFIX  43
H14   2    0.862207    0.047432    0.104706    11.00000   -1.20000
AFIX   0
C15   1    0.817406    0.136342    0.169762    11.00000    0.06273    0.05245 =
         0.08824   -0.01071    0.04410   -0.01734
AFIX  43
H15   2    0.790060    0.004700    0.162344    11.00000   -1.20000
AFIX   0
C16   1    0.947897    0.398761    0.101868    11.00000    0.04804    0.05854 =
         0.05254    0.00683    0.02785    0.00246
C17   1    0.974700    0.177786    0.082964    11.00000    0.08748    0.08123 =
         0.11462    0.00362    0.07113    0.01254
AFIX  33
H17A  2    1.003773    0.210468    0.058018    11.00000   -1.50000
H17B  2    0.932751    0.088174    0.053556    11.00000   -1.50000
H17C  2    1.004311    0.096736    0.125514    11.00000   -1.50000
AFIX   0
C18   1    0.898981    0.520704    0.033435    11.00000    0.08245    0.11714 =
         0.07426    0.03768    0.04705    0.01864
AFIX  33
H18A  2    0.926896    0.550811    0.007182    11.00000   -1.50000
H18B  2    0.882115    0.659830    0.044406    11.00000   -1.50000
H18C  2    0.857145    0.428223    0.005646    11.00000   -1.50000
AFIX   0
C19   1    1.015007    0.542353    0.145339    11.00000    0.06381    0.11055 =
         0.09706   -0.01275    0.04690   -0.02631
AFIX  33
H19A  2    1.043208    0.567430    0.119068    11.00000   -1.50000
H19B  2    1.045204    0.466380    0.188757    11.00000   -1.50000
H19C  2    0.999030    0.684012    0.155669    11.00000   -1.50000
AFIX   0
N21   3    0.646598    0.204531    0.315321    11.00000    0.04598    0.04875 =
         0.05295    0.00648    0.02784    0.00297
C21   1    0.582571    0.314178    0.285160    11.00000    0.05175    0.05995 =
         0.05388    0.01029    0.02465    0.00763
AFIX  43
H21   2    0.573311    0.403855    0.245943    11.00000   -1.20000
AFIX   0
C22   1    0.529572    0.299910    0.309788    11.00000    0.04640    0.07434 =
         0.07138    0.01294    0.02878    0.01493
AFIX  43
H22   2    0.485476    0.379503    0.287861    11.00000   -1.20000
AFIX   0
C23   1    0.542894    0.166034    0.367348    11.00000    0.04763    0.07480 =
         0.05789   -0.00285    0.03088   -0.00190
AFIX  43
H23   2    0.507535    0.155430    0.384587    11.00000   -1.20000
AFIX   0
C24   1    0.608377    0.046707    0.399986    11.00000    0.04498    0.05549 =
         0.03952   -0.00489    0.02199   -0.00683
C25   1    0.658165    0.075489    0.371409    11.00000    0.04364    0.05367 =
         0.04772    0.00461    0.02298    0.00384
AFIX  43
H25   2    0.703029   -0.000491    0.392759    11.00000   -1.20000
AFIX   0
C26   1    0.625529   -0.098028    0.464769    11.00000    0.06264    0.07058 =
         0.04938    0.00521    0.03035   -0.00712
C27   1    0.683700   -0.273794    0.474483    11.00000    0.11784    0.15910 =
         0.15059    0.10330    0.08425    0.05884
AFIX  33
H27A  2    0.666204   -0.370636    0.433890    11.00000   -1.50000
H27B  2    0.693318   -0.361102    0.516004    11.00000   -1.50000
H27C  2    0.728458   -0.201074    0.479713    11.00000   -1.50000
AFIX   0
C28   1    0.651163    0.051756    0.527976    11.00000    0.32299    0.12416 =
         0.04738   -0.01304    0.06326   -0.08647
AFIX  33
H28A  2    0.662691   -0.037269    0.569566    11.00000   -1.50000
H28B  2    0.612750    0.156950    0.522338    11.00000   -1.50000
H28C  2    0.694539    0.131943    0.532685    11.00000   -1.50000
AFIX   0
C29   1    0.557717   -0.228206    0.457880    11.00000    0.09411    0.11040 =
         0.12359    0.03764    0.05823   -0.01177
AFIX  33
H29A  2    0.541632   -0.325523    0.417465    11.00000   -1.50000
H29B  2    0.518771   -0.124926    0.452094    11.00000   -1.50000
H29C  2    0.569869   -0.316482    0.499727    11.00000   -1.50000
HKLF 4
REM  Cd(NCS)2(3-tert-Butylpyridin)-4-tert-Butylpyridin) at RT in P2(1)/c
REM R1 =  0.0457 for   4159 Fo > 4sig(Fo)  and  0.0691 for all   5407 data
REM    244 parameters refined using      0 restraints
END
WGHT      0.0326      0.8678
REM Highest difference peak  0.411,  deepest hole -0.497,  1-sigma level  0.065
Q1    1   0.6804  0.1562  0.2761  11.00000  0.05    0.41
Q2    1   0.7485  0.1684  0.2214  11.00000  0.05    0.40
Q3    1   0.7713  0.0672  0.2998  11.00000  0.05    0.39
Q4    1   0.6816  0.3113  0.2771  11.00000  0.05    0.36
Q5    1   0.6640  0.2500  0.3461  11.00000  0.05    0.34
Q6    1   0.6900  0.1144  0.2174  11.00000  0.05    0.33
Q7    1   0.7206  0.4419  0.2676  11.00000  0.05    0.33
Q8    1   0.7602  0.3463  0.2404  11.00000  0.05    0.32
Q9    1   0.6916  0.4026  0.2477  11.00000  0.05    0.32
Q10   1   0.7917  0.2739  0.2688  11.00000  0.05    0.31
Q11   1   0.7419  0.0784  0.3112  11.00000  0.05    0.30
Q12   1   0.8869  0.2614  0.1507  11.00000  0.05    0.28
Q13   1   0.7297  0.0408  0.2447  11.00000  0.05    0.27
Q14   1   0.7595  0.2240  0.3336  11.00000  0.05    0.27
Q15   1   0.7025 -0.1052  0.4998  11.00000  0.05    0.27
Q16   1   0.7667  0.4002  0.2921  11.00000  0.05    0.26
Q17   1   0.7136  0.1814  0.3180  11.00000  0.05    0.25
Q18   1   0.7816 -0.6337  0.3300  11.00000  0.05    0.24
Q19   1   0.7469 -0.0381  0.5329  11.00000  0.05    0.24
Q20   1   0.5529 -0.0031  0.4869  11.00000  0.05    0.23
;
data_global
_journal_date_recd_electronic     2014-10-25
_journal_date_accepted     2014-11-10
_journal_name_full     'Acta Crystallographica, Section E'
_journal_year     2014
_journal_volume     70
_journal_issue     12
_journal_page_first     m403
_journal_page_last     m404
_journal_paper_category     HM
_journal_paper_doi     10.1107/S1600536814024647
_journal_coeditor_code     PK2535
_publ_contact_author
;
      Julia Werner
      Institut f\"ur Anorganische Chemie
      Christian-Albrechts-Universit\"at Kiel
      Max-Eyth Strasse 2
      D-24118 Kiel
      Germany
;
_publ_contact_author_email     jwerner@ac.uni-kiel.de
_publ_contact_author_fax     '(+)431-880-1520'
_publ_contact_author_phone     '(+)431-880-2410'
_publ_section_title
;\
Crystal structure of
<i>catena</i>-poly[[(3-<i>tert</i>-butylpyridine-\k<i>N</i>)(4-<i>tert</i>-\
butylpyridine-\k<i>N</i>)cadmium]-di-\m-thiocyanato-\k^2^<i>N</i>:<i>S</i>;\
\k^2^<i>S</i>:<i>N</i>]
;
loop_
    _publ_author_name
    _publ_author_footnote
    _publ_author_address
    'Werner, Julia' .
;
Institut f\"ur Anorganische Chemie
Christian-Albrechts-Universit\"at Kiel
Max-Eyth-Strasse 2
24118 Kiel
Germany
;
    'Reinert, Thorben' .
;
Institut f\"ur Physikalische Chemie
Christian-Albrechts-Universit\"at Kiel
Max-Eyth-Strasse 1
24118 Kiel
Germany
;
    'Jess, Inke' .
;
Institut f\"ur Anorganische Chemie
Christian-Albrechts-Universit\"at Kiel
Max-Eyth-Strasse 2
24118 Kiel
Germany
;
    'N\"ather, Christian' .
;
Institut f\"ur Anorganische Chemie
Christian-Albrechts-Universit\"at Kiel
Max-Eyth-Strasse 2
24118 Kiel
Germany
;
_publ_section_synopsis
;
A one-dimensional cadmium(II) coordination polymer with bridging thiocyante
ligands.
;
