# Supplementary material for: Crystal structure of catena-poly[[(3-tert-butyl­pyridine-κN)(4-tert-butyl­pyridine-κN)cadmium]-di-μ-thio­cyanato-κ2 N:S;κ2 S:N]
Source: Acta Crystallogr Sect E Struct Rep Online. 2014 Nov 19;70(Pt 12):m403–4. doi: 10.1107/S1600536814024647 (PMC4257453; doi:10.1107/S1600536814024647)
Supplement: Supplementary file 2 [file e-70-0m403-Isup2.hkl]

# 
# h,k,l, Fc-squared, Fo-squared, sigma(Fo-squared) and status flag 
# 
data_I
_shelx_title 'Cd(NCS)2(3-tert-Butylpyridin)(4-tert-Butylpyridin) RT in P2(1)/c' 
_shelx_refln_list_code          4 
_shelx_F_calc_maximum      315.04 
_exptl_crystal_F_000      1016.00 
_reflns_d_resolution_high  0.7567 
 
loop_ 
 _symmetry_equiv_pos_as_xyz 
 'x, y, z' 
 '-x, y+1/2, -z+1/2' 
 '-x, -y, -z' 
 'x, -y-1/2, z-1/2' 
 
_cell_length_a    20.0917 
_cell_length_b     5.9503 
_cell_length_c    21.0198 
_cell_angle_alpha  90.000 
_cell_angle_beta  115.902 
_cell_angle_gamma  90.000 
 
_shelx_F_squared_multiplier     1.000 
 
loop_ 
 _refln_index_h 
 _refln_index_k 
 _refln_index_l 
 _refln_F_squared_calc 
 _refln_F_squared_meas 
 _refln_F_squared_sigma 
 _refln_observed_status 
   2   0   0    37815.45    48465.12    254.22 o 
   3   0   0     5583.15     6688.43    118.41 o 
   4   0   0      575.05      707.65     87.00 o 
   5   0   0       11.66       11.32     72.32 o 
   6   0   0     1284.03     1359.87     66.99 o 
   7   0   0      359.21      287.89     53.64 o 
   8   0   0     2163.63     1931.93     57.51 o 
   9   0   0     4861.05     4636.88     58.27 o 
  10   0   0     3723.97     3564.71     54.35 o 
  11   0   0    23022.78    22592.02    144.28 o 
  12   0   0      447.61      465.49     42.11 o 
  13   0   0    10028.26    10011.90     60.14 o 
  14   0   0      300.40      332.64     40.03 o 
  15   0   0     2499.23     2403.35     59.55 o 
  16   0   0       49.71       85.89     33.63 o 
  17   0   0      790.83      827.18     35.50 o 
  18   0   0       16.79      -20.80     32.65 o 
  19   0   0      947.62     1004.03     37.16 o 
  20   0   0      142.39      184.23     33.45 o 
  21   0   0      263.36      299.05     32.71 o 
  22   0   0      432.36      430.83     34.33 o 
  23   0   0      104.96       44.81     34.30 o 
   1   1   0    39659.38    43797.23    338.94 o 
   2   1   0      124.16      172.68     61.19 o 
   3   1   0     7080.92     7229.72     67.56 o 
   4   1   0      952.40      957.24     52.98 o 
   5   1   0    18799.52    18930.50     86.17 o 
   6   1   0     5651.31     5758.71     49.16 o 
   7   1   0     6829.37     6672.34     45.99 o 
   8   1   0    11451.26    10740.00     49.10 o 
   9   1   0     7483.78     7322.73     43.19 o 
  10   1   0    10435.16    10199.42     56.70 o 
  11   1   0      920.49      973.29     28.79 o 
  12   1   0     6698.32     6530.64     38.09 o 
  13   1   0      542.88      534.83     32.76 o 
  14   1   0     4243.97     4092.33     33.93 o 
  15   1   0       49.93      114.70     25.67 o 
  16   1   0     1434.88     1448.16     37.94 o 
  17   1   0      130.45      161.58     24.80 o 
  18   1   0      662.96      672.95     26.11 o 
  19   1   0       52.52       80.13     25.03 o 
  20   1   0      678.56      696.20     26.73 o 
  21   1   0      355.74      349.39     24.15 o 
  22   1   0      157.05      143.61     24.81 o 
  23   1   0      312.51      275.60     27.43 o 
   0   2   0     5062.68     4745.90     59.65 o 
   1   2   0     3809.19     3564.01     58.74 o 
   2   2   0    11036.14    10893.58     70.51 o 
   3   2   0      460.44      427.43     36.04 o 
   4   2   0    40783.49    41180.86    253.53 o 
   5   2   0     7042.94     6931.84     67.08 o 
   6   2   0    14917.21    14007.84    143.91 o 
   7   2   0    10630.46    10230.58    145.02 o 
   8   2   0     1407.65     1291.75     30.77 o 
   9   2   0     2350.76     2186.72     31.69 o 
  10   2   0     1465.35     1440.36     32.57 o 
  11   2   0     2601.00     2687.51     34.23 o 
  12   2   0      337.24      350.07     27.36 o 
  13   2   0     4746.22     4821.82     35.68 o 
  14   2   0        3.30       33.39     26.19 o 
  15   2   0     5394.43     5432.18    122.34 o 
  16   2   0      132.14      132.01     26.16 o 
  17   2   0     1722.51     1671.43     38.55 o 
  18   2   0       16.70       32.65     26.84 o 
  19   2   0      395.34      414.31     28.07 o 
  20   2   0       61.58       80.31     26.13 o 
  21   2   0      103.79      111.04     25.54 o 
  22   2   0       79.91       83.78     27.43 o 
  23   2   0       80.80       35.58     57.58 o 
   1   3   0    11143.74    10872.04     44.28 o 
   2   3   0      975.62     1055.29     29.95 o 
   3   3   0    15144.82    14902.57     94.14 o 
   4   3   0     1436.74     1304.82     28.80 o 
   5   3   0     8392.13     8067.48     65.27 o 
   6   3   0     3190.08     3151.88     31.25 o 
   7   3   0     5923.32     5613.52     62.95 o 
   8   3   0     2430.53     2360.51     32.55 o 
   9   3   0     2106.19     2083.94     44.47 o 
  10   3   0     4187.04     3987.18     34.43 o 
  11   3   0      165.51      173.12     26.06 o 
  12   3   0     2966.36     2919.38     33.20 o 
  13   3   0       26.12       59.40     27.90 o 
  14   3   0     2043.25     2115.59     30.39 o 
  15   3   0       35.82       60.40     27.62 o 
  16   3   0     1349.89     1385.62     28.62 o 
  17   3   0        2.11       31.66     26.25 o 
  18   3   0     1232.66     1230.92     30.81 o 
  19   3   0      116.38      112.03     26.53 o 
  20   3   0      612.73      574.48     28.28 o 
  21   3   0      289.16      266.70     28.65 o 
   0   4   0    21972.75    21436.05    181.00 o 
   1   4   0      387.90      400.33     25.63 o 
   2   4   0    12961.88    12576.11     66.82 o 
   3   4   0      670.73      638.27     26.24 o 
   4   4   0     1837.47     1797.58     27.83 o 
   5   4   0      265.71      241.46     28.37 o 
   6   4   0      527.83      538.23     25.87 o 
   7   4   0      992.91      937.93     27.79 o 
   8   4   0     1772.22     1853.75     34.10 o 
   9   4   0     3432.23     3269.86     31.22 o 
  10   4   0     1172.90     1188.59     37.90 o 
  11   4   0     6085.20     6116.77     81.16 o 
  12   4   0      373.83      366.53     27.48 o 
  13   4   0     2731.66     2730.73     38.00 o 
  14   4   0        5.74        3.44     27.96 o 
  15   4   0      532.82      550.76     30.15 o 
  16   4   0        0.19      -12.76     47.35 o 
  17   4   0      328.03      393.37     28.47 o 
  18   4   0        6.93        8.72     31.18 o 
  19   4   0      346.56      373.89     29.62 o 
  20   4   0      147.50      153.48     32.11 o 
   1   5   0     2772.83     2775.33     59.28 o 
   2   5   0      214.34      228.90     27.32 o 
   3   5   0     3947.80     4007.46     45.97 o 
   4   5   0      490.60      540.75     25.65 o 
   5   5   0     2260.01     2290.72     26.40 o 
   6   5   0      878.63      845.23     23.95 o 
   7   5   0     1850.44     1838.99     26.10 o 
   8   5   0     2728.75     2794.98     36.44 o 
   9   5   0     1092.81     1076.54     30.29 o 
  10   5   0     2230.50     2260.76     30.21 o 
  11   5   0      408.72      405.84     27.92 o 
  12   5   0      900.88      923.21     28.52 o 
  13   5   0       81.57       62.01     29.11 o 
  14   5   0      660.97      669.67     27.87 o 
  15   5   0        3.94       23.67     31.00 o 
  16   5   0      432.80      416.38     30.22 o 
  17   5   0       25.93       54.68     32.86 o 
  18   5   0      235.20      204.46     34.37 o 
   0   6   0      736.57      714.46     37.71 o 
   1   6   0       51.72       84.78     27.06 o 
   2   6   0     2146.10     2217.64     30.30 o 
   3   6   0      549.16      545.22     26.97 o 
   4   6   0     3177.11     3288.21     34.29 o 
   5   6   0      745.74      732.41     24.46 o 
   6   6   0     1507.47     1557.08     27.76 o 
   7   6   0      579.70      558.73     22.10 o 
   8   6   0      286.28      254.98     24.34 o 
   9   6   0      327.20      330.65     24.77 o 
  10   6   0      113.93      130.94     24.44 o 
  11   6   0      121.54      168.88     29.01 o 
  12   6   0       69.54      117.29     31.81 o 
  13   6   0      712.48      723.65     43.53 o 
  14   6   0        0.60       60.24     44.86 o 
  15   6   0     1156.67      866.52     63.22 o 
   1   7   0      493.47      479.95     29.15 o 
   2   7   0       61.45       82.49     27.27 o 
   3   7   0      998.21      982.52     35.27 o 
   4   7   0      470.27      480.42     26.48 o 
   5   7   0      946.63      880.77     27.87 o 
   6   7   0      400.70      436.95     28.66 o 
   7   7   0      624.36      563.88     29.40 o 
   8   7   0      322.10      265.00     30.24 o 
   9   7   0      212.58      167.90     27.43 o 
  10   7   0      311.50      306.31     29.61 o 
 -24   1   1        9.61       37.26     40.29 o 
 -23   1   1        2.82       26.00     24.59 o 
 -22   1   1      115.28       75.72     24.25 o 
 -21   1   1       53.11       74.26     26.72 o 
 -20   1   1      258.17      292.87     26.15 o 
 -19   1   1       29.66       55.60     25.53 o 
 -18   1   1      106.22       79.15     24.55 o 
 -17   1   1        2.14       18.94     24.32 o 
 -16   1   1        1.30       64.29     25.81 o 
 -15   1   1      900.60      857.64     41.41 o 
 -14   1   1        2.36       23.87     26.43 o 
 -13   1   1      985.14      935.59     28.77 o 
 -12   1   1       59.45       70.21     29.15 o 
 -11   1   1        1.11       14.65     29.36 o 
 -10   1   1       69.59       51.47     30.22 o 
  -9   1   1     6476.39     6247.93     41.03 o 
  -8   1   1        1.68       26.39     34.42 o 
  -7   1   1     1447.43     1351.21     39.40 o 
  -6   1   1      403.65      406.38     42.76 o 
  -5   1   1     1580.41     1711.56     48.68 o 
  -4   1   1        2.26       12.44     53.65 o 
  -3   1   1     2128.47     2472.90     60.31 o 
  -2   1   1     3964.07     4305.83     71.01 o 
  -1   1   1        0.09       43.95     73.22 o 
   0   1   1     3981.30     4683.02     62.23 o 
   1   1   1       90.18      151.47     58.90 o 
   2   1   1    20182.54    21743.40    214.51 o 
   3   1   1     4570.46     4880.34     62.43 o 
   4   1   1      564.34      491.16     43.35 o 
   5   1   1     1735.84     1692.56     40.20 o 
   6   1   1    10966.75    11349.98     51.36 o 
   7   1   1       95.60       68.58     33.68 o 
   8   1   1      892.69      948.32     34.07 o 
   9   1   1      441.92      495.52     32.69 o 
  10   1   1      637.60      604.44     29.95 o 
  11   1   1     1215.06     1174.71     31.10 o 
  12   1   1      581.24      552.16     30.43 o 
  13   1   1     1450.58     1388.55     29.71 o 
  14   1   1       24.59       29.40     27.21 o 
  15   1   1        2.33       31.46     26.62 o 
  16   1   1      208.34      223.04     25.73 o 
  17   1   1      483.37      483.04     24.96 o 
  18   1   1       77.47       89.97     25.90 o 
  19   1   1       43.60       62.10     23.53 o 
  20   1   1        7.23        7.50     23.89 o 
  21   1   1       14.67       43.28     24.07 o 
  22   1   1        4.85       49.94     24.51 o 
  23   1   1        4.18       30.92     25.11 o 
 -23   2   1        1.05       40.34     26.87 o 
 -22   2   1        1.56        7.78     25.92 o 
 -21   2   1       70.19       90.24     27.85 o 
 -20   2   1        9.74       49.54     26.25 o 
 -19   2   1       31.13       31.98     25.36 o 
 -18   2   1       10.60       24.48     26.30 o 
 -17   2   1       19.76       37.19     26.93 o 
 -16   2   1        0.23       30.06     26.24 o 
 -15   2   1      147.26      157.83     28.84 o 
 -14   2   1        9.65       45.38     28.38 o 
 -13   2   1       48.53       14.80     25.34 o 
 -12   2   1       84.32      119.12     29.10 o 
 -11   2   1      317.60      346.60     30.87 o 
 -10   2   1      457.76      432.16     31.08 o 
  -9   2   1        9.15       -6.93     28.85 o 
  -8   2   1      839.39      873.12     29.19 o 
  -7   2   1      309.41      338.96     29.82 o 
  -6   2   1     1133.23     1265.19     34.14 o 
  -5   2   1      572.36      502.95     36.68 o 
  -4   2   1      765.78      870.13     39.18 o 
  -3   2   1     1121.17     1011.57     41.91 o 
  -2   2   1       80.52      103.68     34.95 o 
  -1   2   1       14.04       38.87     34.27 o 
   0   2   1      965.16      915.27     34.78 o 
   1   2   1       82.80      117.03     34.49 o 
   2   2   1     2208.66     2201.94     40.44 o 
   3   2   1     3104.49     3396.25     39.56 o 
   4   2   1      695.45      748.19     36.14 o 
   5   2   1      117.21      105.16     33.15 o 
   6   2   1      657.75      819.94     31.32 o 
   7   2   1      248.00      247.83     28.25 o 
   8   2   1       30.56       55.76     28.82 o 
   9   2   1       27.80       68.36     28.94 o 
  10   2   1      304.54      330.44     30.69 o 
  11   2   1        1.17       32.34     27.77 o 
  12   2   1       63.55       66.40     27.14 o 
  13   2   1        4.65       -3.31     26.83 o 
  14   2   1       31.74       64.79     29.00 o 
  15   2   1       90.33       57.71     27.58 o 
  16   2   1        0.13       37.09     26.81 o 
  17   2   1      132.02      131.29     27.05 o 
  18   2   1       45.91       40.33     27.12 o 
  19   2   1       71.92       69.65     25.02 o 
  20   2   1        5.21       -6.67     26.89 o 
  21   2   1        0.60       38.67     26.48 o 
  22   2   1        3.23       15.40     27.74 o 
 -22   3   1        0.33        3.23     27.73 o 
 -21   3   1       39.11       59.51     28.62 o 
 -20   3   1       11.31       12.24     28.38 o 
 -19   3   1      122.77      151.17     27.04 o 
 -18   3   1        3.15        6.11     27.47 o 
 -17   3   1        0.32        9.41     25.72 o 
 -16   3   1      247.64      262.24     26.11 o 
 -15   3   1      436.87      482.16     27.59 o 
 -14   3   1       25.70       18.39     27.72 o 
 -13   3   1      110.68      145.52     26.90 o 
 -12   3   1       36.36       83.25     27.33 o 
 -11   3   1      242.46      248.39     27.58 o 
 -10   3   1      611.90      587.88     28.33 o 
  -9   3   1      256.62      243.98     28.07 o 
  -8   3   1      439.49      473.68     29.84 o 
  -7   3   1       15.43       48.94     29.61 o 
  -6   3   1      509.80      539.22     29.58 o 
  -5   3   1      213.51      124.43     26.95 o 
  -4   3   1      697.13      724.62     33.25 o 
  -3   3   1     2164.71     2073.79     31.07 o 
  -2   3   1     1042.97     1153.39     30.88 o 
  -1   3   1       81.94      103.23     27.03 o 
   0   3   1      396.99      353.52     27.58 o 
   1   3   1     1810.16     1569.44     30.83 o 
   2   3   1     4197.77     4234.54     35.90 o 
   3   3   1      394.67      351.15     27.66 o 
   4   3   1        9.75       33.54     26.92 o 
   5   3   1      249.00      292.52     28.62 o 
   6   3   1     2284.29     2252.46     30.46 o 
   7   3   1     1143.73     1223.63     29.17 o 
   8   3   1      985.08      928.68     29.49 o 
   9   3   1      165.41      190.05     29.09 o 
  10   3   1       18.79       34.41     25.89 o 
  11   3   1     1730.55     1690.81     34.11 o 
  12   3   1       31.94       17.03     27.45 o 
  13   3   1      262.89      308.78     26.56 o 
  14   3   1       64.63       90.58     25.58 o 
  15   3   1       21.71       45.88     27.45 o 
  16   3   1       18.55       46.05     27.88 o 
  17   3   1      322.62      394.48     29.20 o 
  18   3   1        4.48       64.22     26.06 o 
  19   3   1       21.45        7.36     29.12 o 
  20   3   1        2.04       41.01     28.06 o 
  21   3   1        3.39       52.45     27.43 o 
 -20   4   1        4.05        5.84     28.75 o 
 -19   4   1       10.79       -3.51     31.00 o 
 -18   4   1        9.24       36.13     29.39 o 
 -17   4   1       62.19      136.18     30.05 o 
 -16   4   1        1.75       53.35     29.09 o 
 -15   4   1       67.43       81.80     24.54 o 
 -14   4   1       62.70       46.64     29.10 o 
 -13   4   1       86.49      119.12     25.60 o 
 -12   4   1      209.17      203.72     27.85 o 
 -11   4   1      212.22      238.14     26.56 o 
 -10   4   1       50.96       61.27     28.26 o 
  -9   4   1       76.39       85.06     25.89 o 
  -8   4   1      405.08      389.19     25.35 o 
  -7   4   1       31.20       45.94     25.82 o 
  -6   4   1       19.70       16.68     22.88 o 
  -5   4   1        7.26       41.70     23.10 o 
  -4   4   1      561.20      514.54     26.56 o 
  -3   4   1       23.12       56.27     25.12 o 
  -2   4   1     1079.55      932.49     27.50 o 
  -1   4   1       13.97       39.32     25.19 o 
   0   4   1      378.50      408.15     28.44 o 
   1   4   1      300.97      399.94     29.67 o 
   2   4   1      286.17      329.94     25.42 o 
   3   4   1      233.64      242.32     26.04 o 
   4   4   1      110.04       97.31     26.40 o 
   5   4   1       21.76       21.54     25.20 o 
   6   4   1       73.47       74.37     24.66 o 
   7   4   1       38.58       67.69     23.89 o 
   8   4   1        1.30       54.52     25.46 o 
   9   4   1      656.92      685.75     28.26 o 
  10   4   1      399.27      369.06     28.44 o 
  11   4   1      201.07      232.07     26.13 o 
  12   4   1        4.38       42.38     27.37 o 
  13   4   1       51.30       98.15     36.44 o 
  14   4   1       95.08       87.99     28.18 o 
  15   4   1        0.77       26.94     28.22 o 
  16   4   1        3.91       45.33     31.19 o 
  17   4   1       48.87      113.61     31.96 o 
  18   4   1        2.39       67.33     30.38 o 
  19   4   1       10.55       76.50     33.61 o 
  20   4   1        4.15       32.89     70.74 o 
 -18   5   1       26.98       44.14     30.15 o 
 -17   5   1        7.52       26.97     30.05 o 
 -16   5   1        3.84       44.01     32.50 o 
 -15   5   1      127.68      124.05     29.77 o 
 -14   5   1       13.26       34.83     27.62 o 
 -13   5   1      243.01      284.05     27.44 o 
 -12   5   1      138.52      128.80     26.97 o 
 -11   5   1      163.84      180.48     27.51 o 
 -10   5   1       13.68       35.47     23.35 o 
  -9   5   1     1627.26     1692.98     31.19 o 
  -8   5   1       13.83       48.79     23.95 o 
  -7   5   1      136.93      207.59     27.74 o 
  -6   5   1      298.77      291.29     23.15 o 
  -5   5   1       86.39      101.40     22.37 o 
  -4   5   1     2515.45     2466.21     28.56 o 
  -3   5   1       32.17       43.33     22.98 o 
  -2   5   1      911.53      868.92     23.85 o 
  -1   5   1       94.34      114.40     25.43 o 
   0   5   1      762.01      799.47     31.00 o 
   1   5   1       83.35      110.83     29.06 o 
   2   5   1     1756.55     1813.78     51.00 o 
   3   5   1       10.55       40.91     24.05 o 
   4   5   1      555.03      564.33     26.68 o 
   5   5   1      613.76      633.12     22.93 o 
   6   5   1      247.03      371.43     32.36 o 
   7   5   1     1148.68     1127.13     28.92 o 
   8   5   1        0.39       35.60     24.81 o 
   9   5   1      398.21      378.68     26.91 o 
  10   5   1      185.83      180.67     26.08 o 
  11   5   1        7.65       16.74     27.96 o 
  12   5   1      100.46      119.86     26.38 o 
  13   5   1      277.70      263.68     28.34 o 
  14   5   1        3.46       43.43     28.90 o 
  15   5   1        1.32       39.91     31.16 o 
  16   5   1       51.42      112.14     35.76 o 
  17   5   1       26.85       21.23     29.26 o 
 -15   6   1       43.91       46.97     26.88 o 
 -14   6   1        4.81       11.54     27.86 o 
 -13   6   1       36.37        9.94     28.01 o 
 -12   6   1        1.47       14.27     27.08 o 
 -11   6   1       24.62       40.48     23.79 o 
 -10   6   1       22.35       68.08     24.42 o 
  -9   6   1       36.48       33.99     24.39 o 
  -8   6   1      173.24      178.38     23.09 o 
  -7   6   1       93.92       94.23     23.67 o 
  -6   6   1      288.54      305.66     23.92 o 
  -5   6   1      177.43      195.53     22.83 o 
  -4   6   1       66.02       84.21     23.37 o 
  -3   6   1      565.24      529.08     25.87 o 
  -2   6   1        5.39       58.26     27.08 o 
  -1   6   1       35.05      101.72     26.57 o 
   0   6   1      139.59      153.04     28.24 o 
   1   6   1       18.24       48.78     27.87 o 
   2   6   1      345.43      321.01     28.01 o 
   3   6   1      440.32      468.47     28.11 o 
   4   6   1      139.96      152.62     25.43 o 
   5   6   1      320.37      315.78     26.43 o 
   6   6   1      103.48      131.59     23.66 o 
   7   6   1        0.36       20.01     24.20 o 
   8   6   1      180.48      201.14     25.17 o 
   9   6   1        1.61       11.97     26.00 o 
  10   6   1       39.37       35.44     24.96 o 
  11   6   1       44.55       94.74     29.63 o 
  12   6   1        3.60       97.30     31.13 o 
  13   6   1       99.26       78.82     31.50 o 
  14   6   1        0.07        9.04     34.97 o 
 -11   7   1       11.85       28.03     31.36 o 
 -10   7   1      143.41      125.71     26.98 o 
  -9   7   1       42.82       54.82     26.17 o 
  -8   7   1      102.34      117.43     25.60 o 
  -7   7   1      162.46      143.43     28.64 o 
  -6   7   1        0.42       50.90     26.79 o 
  -5   7   1      487.71      492.91     35.63 o 
  -4   7   1       37.37       40.41     25.97 o 
  -3   7   1      181.59      157.33     28.98 o 
  -2   7   1        1.32       43.46     26.92 o 
  -1   7   1       62.15       83.52     27.97 o 
   0   7   1      268.91      263.59     28.88 o 
   1   7   1      167.81      158.40     27.63 o 
   2   7   1      305.09      306.10     30.53 o 
   3   7   1      218.13      217.19     28.52 o 
   4   7   1       48.46       41.67     26.93 o 
   5   7   1       19.51       20.20     25.62 o 
   6   7   1      337.91      299.43     28.54 o 
   7   7   1        6.77       32.11     29.61 o 
   8   7   1      122.38       91.34     33.86 o 
   9   7   1        6.66      -33.15     33.15 o 
  10   7   1       15.64       59.17     42.96 o 
 -24   0   2      465.10      376.67     41.71 o 
 -23   0   2      240.91      180.68     34.15 o 
 -22   0   2      732.41      766.23     38.29 o 
 -21   0   2      373.15      321.80     35.42 o 
 -20   0   2      411.94      473.93     34.14 o 
 -19   0   2      512.02      500.61     34.51 o 
 -18   0   2       48.32       69.65     33.07 o 
 -17   0   2      638.54      590.10     38.90 o 
 -16   0   2     2050.15     1925.40     43.86 o 
 -15   0   2     6456.51     6380.60     53.21 o 
 -14   0   2      731.36      636.93     40.17 o 
 -13   0   2    16469.58    15925.11     71.43 o 
 -12   0   2      363.91      416.97     43.81 o 
 -11   0   2    10032.89     9324.32     65.05 o 
 -10   0   2      242.73      254.06     53.64 o 
  -9   0   2     3859.46     3444.35     59.01 o 
  -8   0   2     1158.86     1023.70     58.72 o 
  -7   0   2      132.27      122.74     62.19 o 
  -6   0   2     2223.64     2284.79     77.09 o 
  -5   0   2    15882.53    16816.51    143.31 o 
  -3   0   2     7018.48     8056.06    123.44 o 
  -2   0   2    20121.68    25274.05    349.04 o 
  -1   0   2     4779.64     5983.36    102.31 o 
   0   0   2    59064.96    71525.59    572.00 o 
   1   0   2     1010.01     1238.49     89.50 o 
   3   0   2     8274.89     8780.85    157.67 o 
   4   0   2       15.02       36.80     70.45 o 
   5   0   2      885.55     1000.27     59.03 o 
   6   0   2     4854.94     3953.68     65.17 o 
   7   0   2     8331.00     7729.09     67.34 o 
   8   0   2     9163.19     8727.33    105.68 o 
   9   0   2     6374.53     5730.50     50.21 o 
  10   0   2     6647.22     6627.65    113.22 o 
  11   0   2     6705.00     6881.07     83.77 o 
  12   0   2     1748.22     1726.06     37.46 o 
  13   0   2     2938.32     3077.92     39.98 o 
  14   0   2      191.08      314.13     57.27 o 
  15   0   2     2526.80     2465.83     49.95 o 
  16   0   2       99.82       73.95     32.27 o 
  17   0   2     1316.83     1376.92     38.48 o 
  18   0   2       60.26       53.08     32.95 o 
  19   0   2     1271.34     1363.49     38.14 o 
  20   0   2       82.61       61.17     33.32 o 
  21   0   2      235.91      309.49     45.42 o 
  22   0   2       35.77       49.82     34.09 o 
 -24   1   2       97.12      107.25     24.23 o 
 -23   1   2      562.67      562.11     25.50 o 
 -22   1   2      183.86      204.92     26.32 o 
 -21   1   2     1056.49     1035.76     27.46 o 
 -20   1   2      476.66      505.99     25.69 o 
 -19   1   2      315.48      336.68     24.63 o 
 -18   1   2      807.58      843.05     26.91 o 
 -17   1   2        2.51       24.05     25.17 o 
 -16   1   2      744.94      791.79     27.76 o 
 -15   1   2      388.15      376.75     26.77 o 
 -14   1   2     3970.78     3840.26     47.68 o 
 -13   1   2        7.47       32.72     28.73 o 
 -12   1   2    12074.89    11704.59     78.15 o 
 -11   1   2      116.90      112.66     28.56 o 
 -10   1   2    20507.32    20284.79     57.19 o 
  -9   1   2     2301.14     2273.84     36.04 o 
  -8   1   2    17221.84    17095.24    109.29 o 
  -7   1   2     5071.49     4930.55     46.43 o 
  -6   1   2    16478.86    16422.70     86.41 o 
  -5   1   2     6695.54     6704.44     59.70 o 
  -4   1   2     1487.02     1576.00     57.55 o 
  -3   1   2     2574.02     2663.46     58.06 o 
  -2   1   2     5785.61     6444.31     71.30 o 
  -1   1   2    11300.99    12050.66    136.77 o 
   0   1   2       37.34       63.63     54.13 o 
   1   1   2    99252.64   107832.15    316.27 o 
   2   1   2     2492.45     2676.35     58.29 o 
   3   1   2    29873.30    31382.98    359.19 o 
   4   1   2      110.09      134.87     42.79 o 
   5   1   2    27258.95    27258.15    184.86 o 
   6   1   2     5739.46     5818.63     58.91 o 
   7   1   2     7683.93     7712.19     54.42 o 
   8   1   2     1729.26     1679.14     33.93 o 
   9   1   2     2642.73     2421.86     33.47 o 
  10   1   2     2677.71     2507.76     32.55 o 
  11   1   2     2169.17     2130.14     32.13 o 
  12   1   2     3025.49     2996.65     32.93 o 
  13   1   2      383.29      422.78     28.41 o 
  14   1   2     2597.02     2530.69     38.07 o 
  15   1   2      233.46      256.29     26.12 o 
  16   1   2     2151.15     2227.37     29.99 o 
  17   1   2       10.20       14.04     25.05 o 
  18   1   2     1156.02     1208.65     25.56 o 
  19   1   2       24.26       92.13     23.94 o 
  20   1   2      674.38      697.14     25.21 o 
  21   1   2       58.09       80.52     24.17 o 
  22   1   2      126.23      149.18     25.20 o 
 -23   2   2       48.31       57.21     26.26 o 
 -22   2   2      166.94      144.44     25.58 o 
 -21   2   2       39.86       76.32     25.54 o 
 -20   2   2     1024.74     1009.98     28.43 o 
 -19   2   2     1258.52     1277.14     28.76 o 
 -18   2   2      976.35     1030.06     32.03 o 
 -17   2   2     1581.22     1653.41     47.21 o 
 -16   2   2      126.34      147.54     26.15 o 
 -15   2   2     2928.48     2855.18     68.43 o 
 -14   2   2        2.43       42.96     27.13 o 
 -13   2   2     1962.63     1938.24     31.69 o 
 -12   2   2       47.48       72.90     27.57 o 
 -11   2   2     8906.01     8956.41     56.02 o 
 -10   2   2      162.01      170.69     28.53 o 
  -9   2   2    19195.42    18409.07    162.82 o 
  -8   2   2     9486.34     9109.65     75.80 o 
  -7   2   2    11874.78    11107.84    149.12 o 
  -6   2   2     4243.06     4073.05     40.64 o 
  -5   2   2     6647.46     6352.66     45.79 o 
  -4   2   2     4071.19     3905.95     47.29 o 
  -3   2   2      303.74      297.46     38.64 o 
  -2   2   2     3675.80     3441.61     39.34 o 
  -1   2   2     3304.82     3505.13     40.10 o 
   0   2   2    21457.92    22077.92     68.38 o 
   1   2   2       76.67       83.91     32.60 o 
   2   2   2    43667.84    45296.19    451.24 o 
   3   2   2      996.49      964.43     36.89 o 
   4   2   2    22585.59    22211.20    239.54 o 
   5   2   2      354.99      295.01     34.03 o 
   6   2   2    13175.07    13031.24    114.79 o 
   7   2   2       33.86       90.13     27.23 o 
   8   2   2      641.02      618.03     28.75 o 
   9   2   2     1272.77     1193.85     29.48 o 
  10   2   2     2122.86     2101.97     32.42 o 
  11   2   2     4302.81     4440.91     36.25 o 
  12   2   2     1665.95     1663.51     32.10 o 
  13   2   2     8360.08     8087.23     98.57 o 
  14   2   2      440.73      472.45     27.22 o 
  15   2   2     3111.09     3088.00     55.25 o 
  16   2   2       49.44       49.56     24.97 o 
  17   2   2      266.82      242.41     27.01 o 
  18   2   2       42.38       73.87     26.01 o 
  19   2   2       74.42       51.82     26.54 o 
  20   2   2        9.64       54.16     27.07 o 
  21   2   2      272.91      277.92     39.05 o 
  22   2   2       96.68       81.05     26.77 o 
 -22   3   2       99.58       58.73     29.51 o 
 -21   3   2      326.56      271.07     28.42 o 
 -20   3   2      418.46      372.15     27.58 o 
 -19   3   2      651.84      696.62     28.77 o 
 -18   3   2      926.18      960.27     26.19 o 
 -17   3   2      210.25      263.05     27.14 o 
 -16   3   2     1145.19     1221.56     27.21 o 
 -15   3   2       44.17       63.26     26.57 o 
 -14   3   2     2548.18     2450.87     51.65 o 
 -13   3   2       17.70       35.33     28.16 o 
 -12   3   2     2788.27     2935.85     32.47 o 
 -11   3   2      271.15      283.32     28.76 o 
 -10   3   2     6414.05     6508.99     70.41 o 
  -9   3   2      357.28      387.93     31.85 o 
  -8   3   2     6056.63     5737.93     38.71 o 
  -7   3   2     2342.80     2219.62     33.09 o 
  -6   3   2     8417.02     8079.78     42.06 o 
  -5   3   2     4808.32     4652.54     37.69 o 
  -4   3   2     4044.59     3856.80     40.44 o 
  -3   3   2     9693.71     9592.28     62.03 o 
  -2   3   2     3294.56     3135.45     33.71 o 
  -1   3   2    18165.85    17854.72    102.11 o 
   0   3   2      511.45      515.95     29.28 o 
   1   3   2    16972.83    16271.94     66.32 o 
   2   3   2      193.57      217.42     29.52 o 
   3   3   2    11866.92    11562.49     72.88 o 
   4   3   2      171.07      160.65     28.54 o 
   5   3   2    11398.35    11301.66    105.23 o 
   6   3   2      560.33      527.54     29.26 o 
   7   3   2     2045.21     2078.21     33.93 o 
   8   3   2     1183.33     1137.84     29.67 o 
   9   3   2     2123.07     2042.22     32.02 o 
  10   3   2     1139.54     1180.35     30.86 o 
  11   3   2      819.19      852.99     27.63 o 
  12   3   2     2666.34     2635.41     32.62 o 
  13   3   2      462.12      422.48     26.81 o 
  14   3   2     2737.79     2802.80     30.14 o 
  15   3   2       62.82       89.50     28.69 o 
  16   3   2     1337.70     1372.89     31.07 o 
  17   3   2        0.50       57.51     28.28 o 
  18   3   2      634.07      633.92     32.93 o 
  19   3   2        1.09       20.72     27.46 o 
  20   3   2      358.89      333.83     28.74 o 
  21   3   2       47.45       26.85     28.81 o 
 -21   4   2      114.22       78.42     28.01 o 
 -20   4   2       51.16       51.63     31.47 o 
 -19   4   2      227.14      216.28     30.57 o 
 -18   4   2       52.08       91.50     27.08 o 
 -17   4   2      561.85      574.27     27.99 o 
 -16   4   2      189.91      208.15     27.22 o 
 -15   4   2     2375.84     2398.03     31.49 o 
 -14   4   2      299.78      291.03     37.76 o 
 -13   4   2     5312.12     5191.87     42.91 o 
 -12   4   2        0.02       12.94     27.88 o 
 -11   4   2     3779.64     3772.23     37.57 o 
 -10   4   2      357.69      277.54     29.54 o 
  -9   4   2     1295.03     1258.06     30.27 o 
  -8   4   2      233.27      239.21     23.40 o 
  -7   4   2      402.41      414.19     24.61 o 
  -6   4   2     1202.93     1140.22     26.51 o 
  -5   4   2     3921.38     3953.92     28.93 o 
  -4   4   2     6507.48     6532.16     44.07 o 
  -3   4   2     4755.22     4737.52     32.05 o 
  -2   4   2    17917.45    17750.76    115.52 o 
  -1   4   2     1956.52     1988.15     27.79 o 
   0   4   2    10428.46    10428.82     40.43 o 
   1   4   2      224.22      230.50     29.29 o 
   2   4   2     1155.87     1211.41     30.78 o 
   3   4   2       68.71      111.69     25.11 o 
   4   4   2     1330.78     1292.59     25.46 o 
   5   4   2       35.39      103.17     26.57 o 
   6   4   2     3680.60     3560.76     32.05 o 
   7   4   2     1726.60     1690.22     32.01 o 
   8   4   2     7323.35     7106.18     86.59 o 
   9   4   2     4122.57     4075.31     67.81 o 
  10   4   2     2585.72     2558.65     52.06 o 
  11   4   2     2065.75     2038.16     30.71 o 
  12   4   2      305.37      313.26     27.56 o 
  13   4   2      423.56      475.80     26.55 o 
  14   4   2       89.89      170.22     30.22 o 
  15   4   2      313.73      306.64     30.56 o 
  16   4   2        5.37       57.83     31.22 o 
  17   4   2      582.08      637.06     45.86 o 
  18   4   2        6.43        1.71     31.14 o 
  19   4   2      545.04      473.12     49.50 o 
 -19   5   2       75.90       31.95     34.96 o 
 -18   5   2      221.34      192.20     26.75 o 
 -17   5   2       37.91       53.39     30.62 o 
 -16   5   2      432.97      434.80     30.52 o 
 -15   5   2       41.59       37.68     31.53 o 
 -14   5   2     1078.11     1129.67     30.61 o 
 -13   5   2       51.46       84.21     24.93 o 
 -12   5   2     2262.72     2399.40     26.62 o 
 -11   5   2       20.10       52.72     22.08 o 
 -10   5   2     2536.21     2687.21     32.33 o 
  -9   5   2      421.26      415.40     23.97 o 
  -8   5   2     3653.25     3667.69     55.59 o 
  -7   5   2     1135.95     1141.49     24.09 o 
  -6   5   2     1510.85     1454.31     27.35 o 
  -5   5   2     2124.71     2128.48     45.21 o 
  -4   5   2      390.53      378.00     25.23 o 
  -3   5   2     1932.75     1917.38     29.18 o 
  -2   5   2      517.85      478.74     25.05 o 
  -1   5   2     3296.20     3303.93     37.34 o 
   0   5   2     1231.26     1293.05     29.64 o 
   1   5   2     2325.80     2269.38     31.09 o 
   2   5   2      121.52      164.09     27.70 o 
   3   5   2     4601.16     4566.51     58.97 o 
   4   5   2      625.58      635.38     22.77 o 
   5   5   2     3990.39     4126.69     47.31 o 
   6   5   2     1108.63     1077.66     25.78 o 
   7   5   2     2164.40     2141.01     41.92 o 
   8   5   2      727.04      692.87     27.49 o 
   9   5   2     1341.42     1404.25     33.99 o 
  10   5   2      912.85      915.49     28.70 o 
  11   5   2      537.60      549.68     28.72 o 
  12   5   2      337.60      380.87     27.67 o 
  13   5   2      155.19      196.88     25.77 o 
  14   5   2      279.44      303.21     27.24 o 
  15   5   2        4.06       14.63     32.11 o 
  16   5   2      498.76      437.71     31.33 o 
  17   5   2        0.00       48.88     28.45 o 
 -16   6   2       89.60      190.00     45.72 o 
 -15   6   2      409.05      373.31     29.50 o 
 -14   6   2        0.30       30.14     27.51 o 
 -13   6   2      314.25      329.25     26.55 o 
 -12   6   2        0.86       14.38     24.89 o 
 -11   6   2      365.36      386.04     23.76 o 
 -10   6   2       75.37       81.86     23.22 o 
  -9   6   2     1491.08     1462.28     27.46 o 
  -8   6   2      528.23      545.55     24.24 o 
  -7   6   2     2363.83     2432.07     36.35 o 
  -6   6   2      946.22      968.74     22.83 o 
  -5   6   2      596.12      610.92     23.08 o 
  -4   6   2     1122.02     1156.27     24.88 o 
  -3   6   2      225.07      258.65     28.13 o 
  -2   6   2     1297.48     1376.30     27.71 o 
  -1   6   2      370.11      388.56     26.54 o 
   0   6   2     1812.46     1826.48     42.88 o 
   1   6   2      309.27      347.23     27.60 o 
   2   6   2     3720.80     3882.23     60.40 o 
   3   6   2       47.71       99.16     27.33 o 
   4   6   2     3133.66     3164.76     38.76 o 
   5   6   2      372.66      383.48     26.88 o 
   6   6   2      442.99      466.53     29.32 o 
   7   6   2       14.62       75.90     24.92 o 
   8   6   2       99.91      131.30     27.60 o 
   9   6   2       83.04       54.54     26.76 o 
  10   6   2      275.34      256.76     32.83 o 
  11   6   2      648.40      601.40     33.65 o 
  12   6   2      437.17      409.59     34.43 o 
  13   6   2     1095.56      976.68     50.54 o 
  14   6   2       68.29      121.18     30.26 o 
 -11   7   2       37.47       33.82     25.35 o 
 -10   7   2      707.30      677.99     33.23 o 
  -9   7   2      186.38      177.13     26.09 o 
  -8   7   2      867.10      827.93     38.36 o 
  -7   7   2      214.37      255.76     25.91 o 
  -6   7   2      608.04      584.65     27.72 o 
  -5   7   2      226.81      239.51     25.36 o 
  -4   7   2      487.56      436.41     26.19 o 
  -3   7   2      523.88      459.91     29.34 o 
  -2   7   2      169.89      186.81     27.91 o 
  -1   7   2      804.71      766.79     29.65 o 
   0   7   2        3.43       68.36     27.76 o 
   1   7   2      899.52      967.69     31.27 o 
   2   7   2        0.34       44.34     29.19 o 
   3   7   2     1309.24     1254.42     28.85 o 
   4   7   2       21.26       28.91     28.03 o 
   5   7   2     1128.35     1140.03     30.92 o 
   6   7   2       76.15      136.17     30.00 o 
   7   7   2      649.10      584.63     38.29 o 
   8   7   2      116.39      100.29     33.26 o 
   9   7   2      174.29      145.58     42.42 o 
 -24   1   3       11.75       20.83     24.35 o 
 -23   1   3       17.47       66.00     25.41 o 
 -22   1   3      175.21      189.53     25.81 o 
 -21   1   3        0.57       44.73     24.81 o 
 -20   1   3      148.32      164.76     25.42 o 
 -19   1   3        0.35       39.52     25.86 o 
 -18   1   3      200.35      170.13     25.19 o 
 -17   1   3      445.70      435.84     25.33 o 
 -16   1   3     1081.84     1068.38     29.79 o 
 -15   1   3      234.50      291.49     27.49 o 
 -14   1   3      177.45      167.85     27.11 o 
 -13   1   3       96.29       89.71     30.96 o 
 -12   1   3      713.45      666.14     28.91 o 
 -11   1   3     2544.29     2571.02     43.23 o 
 -10   1   3       58.94       58.05     33.43 o 
  -9   1   3      252.61      255.66     33.17 o 
  -8   1   3      364.59      389.91     36.20 o 
  -7   1   3     1586.31     1536.05     42.33 o 
  -6   1   3      561.31      493.68     42.08 o 
  -5   1   3      325.74      319.35     50.92 o 
  -4   1   3     3801.17     3811.67     54.86 o 
  -3   1   3      947.54     1038.28     51.61 o 
  -2   1   3    10383.49    11361.69    213.54 o 
  -1   1   3     1765.69     2084.67     69.02 o 
   0   1   3      795.15     1061.72     54.76 o 
   1   1   3     3349.98     3562.11     67.76 o 
   2   1   3     2158.91     2307.12     54.94 o 
   3   1   3     2851.34     2931.09     49.37 o 
   4   1   3     4785.61     4819.26     53.92 o 
   5   1   3     2181.69     2209.71     38.55 o 
   6   1   3      440.29      418.66     33.14 o 
   7   1   3        0.03       11.51     32.75 o 
   8   1   3      728.18      717.24     32.61 o 
   9   1   3     3145.76     3137.26     38.31 o 
  10   1   3     1573.02     1547.98     31.60 o 
  11   1   3      452.49      494.51     29.54 o 
  12   1   3       42.35       70.13     27.50 o 
  13   1   3       90.52       74.53     28.01 o 
  14   1   3        4.90       28.36     26.52 o 
  15   1   3      889.77      962.79     28.49 o 
  16   1   3        0.01       28.40     25.61 o 
  17   1   3      100.89      129.87     24.52 o 
  18   1   3       82.25      111.77     23.82 o 
  19   1   3       50.06       74.29     24.97 o 
  20   1   3       31.06       30.34     24.79 o 
  21   1   3       39.87       53.13     25.35 o 
  22   1   3       22.72        6.42     25.24 o 
 -24   2   3        7.96       29.73     26.65 o 
 -23   2   3        7.48       35.13     26.75 o 
 -22   2   3       10.74       36.07     27.48 o 
 -21   2   3       24.29       59.49     24.69 o 
 -20   2   3        6.33       -0.23     26.94 o 
 -19   2   3      148.66      147.02     26.27 o 
 -18   2   3       74.79       98.14     25.12 o 
 -17   2   3       14.93       34.36     25.12 o 
 -16   2   3       46.73       63.93     25.80 o 
 -15   2   3       18.49       86.54     25.60 o 
 -14   2   3      146.62      158.18     28.08 o 
 -13   2   3       32.05       46.32     28.63 o 
 -12   2   3      206.35      253.76     26.06 o 
 -11   2   3      203.91      188.86     27.42 o 
 -10   2   3       24.29       40.49     30.47 o 
  -9   2   3     1472.95     1461.16     33.15 o 
  -8   2   3      115.69      129.69     30.67 o 
  -7   2   3       18.36       24.26     30.38 o 
  -6   2   3      272.77      265.74     33.16 o 
  -5   2   3     1634.86     1714.19     37.00 o 
  -4   2   3     1208.52     1293.62     35.42 o 
  -3   2   3       56.80       82.93     38.59 o 
  -2   2   3      203.52      197.54     37.71 o 
  -1   2   3      324.91      385.75     35.75 o 
   0   2   3      144.69      191.06     35.62 o 
   1   2   3       66.91      125.92     33.65 o 
   2   2   3     2356.40     2161.48     39.38 o 
   3   2   3     1982.62     2145.37     36.85 o 
   4   2   3     1015.00     1008.82     33.69 o 
   5   2   3       41.91       61.54     32.59 o 
   6   2   3      111.78      104.66     32.25 o 
   7   2   3      718.08      844.81     28.58 o 
   8   2   3       46.37       72.92     29.02 o 
   9   2   3        0.65        2.84     26.74 o 
  10   2   3      326.28      371.75     29.61 o 
  11   2   3       67.91      105.22     27.92 o 
  12   2   3      108.99      114.64     26.96 o 
  13   2   3       58.90       59.90     28.24 o 
  14   2   3       41.92       22.50     27.59 o 
  15   2   3        4.42       40.83     27.21 o 
  16   2   3        3.68       51.86     27.19 o 
  17   2   3       39.81       67.97     27.44 o 
  18   2   3       23.56       78.23     26.79 o 
  19   2   3       18.62       62.91     26.99 o 
  20   2   3        3.74       17.17     27.51 o 
  21   2   3        6.48       26.60     25.40 o 
 -23   3   3       15.30       10.83     27.48 o 
 -22   3   3       45.25       63.29     29.01 o 
 -21   3   3        9.38       33.62     26.39 o 
 -20   3   3       25.44       21.20     31.72 o 
 -19   3   3       37.50      105.26     27.41 o 
 -18   3   3      195.15      207.57     27.95 o 
 -17   3   3        8.71       61.53     27.18 o 
 -16   3   3      162.10      192.38     25.18 o 
 -15   3   3      110.98      136.38     25.41 o 
 -14   3   3        4.87       43.48     27.82 o 
 -13   3   3      481.32      465.30     26.57 o 
 -12   3   3        2.82       63.31     28.00 o 
 -11   3   3     1480.47     1505.58     31.85 o 
 -10   3   3      376.94      362.55     27.66 o 
  -9   3   3      147.80      213.98     28.57 o 
  -8   3   3       15.96       34.30     30.62 o 
  -7   3   3     6638.89     6728.33     36.97 o 
  -6   3   3       62.33       97.20     28.12 o 
  -5   3   3      179.99      176.79     27.12 o 
  -4   3   3      447.82      490.30     27.92 o 
  -3   3   3      268.47      417.44     27.83 o 
  -2   3   3     2725.56     2595.56     31.58 o 
  -1   3   3      185.04      246.78     28.48 o 
   0   3   3     1575.73     1626.80     32.24 o 
   1   3   3      365.28      399.80     31.96 o 
   2   3   3       96.29      146.92     29.07 o 
   3   3   3     1191.39     1045.89     30.53 o 
   4   3   3     5323.62     5410.50     44.12 o 
   5   3   3        0.19       11.22     28.36 o 
   6   3   3      484.65      493.61     34.89 o 
   7   3   3        7.10       51.19     27.46 o 
   8   3   3      158.62      175.95     32.70 o 
   9   3   3      449.27      456.63     27.56 o 
  10   3   3      192.47      231.87     29.00 o 
  11   3   3     1001.14      948.18     28.92 o 
  12   3   3        5.38       23.17     28.96 o 
  13   3   3        8.51       32.71     29.03 o 
  14   3   3       86.53       82.50     28.70 o 
  15   3   3      397.01      397.80     27.60 o 
  16   3   3       31.38       65.70     28.73 o 
  17   3   3       74.02      136.97     29.40 o 
  18   3   3       51.56       51.44     27.62 o 
  19   3   3       14.33       49.57     26.31 o 
  20   3   3        2.11       17.97     28.30 o 
 -21   4   3       10.60       11.07     31.99 o 
 -20   4   3        1.90       17.73     28.72 o 
 -19   4   3        3.24       33.79     29.39 o 
 -18   4   3       55.90       61.22     27.80 o 
 -17   4   3       27.33        2.10     26.76 o 
 -16   4   3       37.09       98.52     29.01 o 
 -15   4   3      177.94      175.55     25.94 o 
 -14   4   3       86.42      117.93     29.30 o 
 -13   4   3       16.59       57.42     29.73 o 
 -12   4   3      146.91      146.27     25.76 o 
 -11   4   3      123.17      101.29     32.10 o 
 -10   4   3        1.59       34.30     24.44 o 
  -9   4   3        2.53       34.00     24.36 o 
  -8   4   3     1115.22     1143.97     26.99 o 
  -7   4   3        2.22        2.83     23.33 o 
  -6   4   3      757.76      730.15     25.11 o 
  -5   4   3      177.48      214.49     23.56 o 
  -4   4   3      177.44      127.71     25.76 o 
  -3   4   3      788.51      803.65     26.55 o 
  -2   4   3      449.36      480.40     26.11 o 
  -1   4   3      505.81      448.88     26.74 o 
   0   4   3        3.38       64.34     26.31 o 
   1   4   3      241.35      245.71     31.04 o 
   2   4   3      109.96      110.14     29.15 o 
   3   4   3       15.77       20.62     24.59 o 
   4   4   3       23.58       38.01     25.43 o 
   5   4   3      258.57      229.59     25.50 o 
   6   4   3      335.86      335.49     28.09 o 
   7   4   3      164.66      172.88     27.53 o 
   8   4   3      133.83      141.23     27.73 o 
   9   4   3      172.03      152.59     31.98 o 
  10   4   3       34.10       47.63     28.53 o 
  11   4   3       94.78      129.52     24.48 o 
  12   4   3      131.58      152.22     22.70 o 
  13   4   3       48.40       94.15     24.88 o 
  14   4   3        5.84       18.20     27.64 o 
  15   4   3       10.79        4.92     32.34 o 
  16   4   3       17.59       76.78     47.02 o 
  17   4   3       63.87       36.24     32.56 o 
  18   4   3        8.45       47.18     41.49 o 
  19   4   3        0.15       31.49     54.89 o 
 -19   5   3       10.10       63.56     29.55 o 
 -18   5   3       12.55       18.15     27.46 o 
 -17   5   3       95.36       78.26     28.00 o 
 -16   5   3       13.32       52.22     26.20 o 
 -15   5   3       11.38       79.05     26.61 o 
 -14   5   3      191.88      226.53     23.47 o 
 -13   5   3       64.69       80.82     24.94 o 
 -12   5   3      318.95      335.04     23.85 o 
 -11   5   3      190.43      226.63     22.85 o 
 -10   5   3      139.34      142.62     22.29 o 
  -9   5   3        0.09       27.12     22.84 o 
  -8   5   3      182.28      195.97     22.96 o 
  -7   5   3      136.80      233.05     25.23 o 
  -6   5   3      514.14      493.80     24.35 o 
  -5   5   3      206.95      231.41     22.97 o 
  -4   5   3      232.10      244.89     25.13 o 
  -3   5   3      684.02      675.16     23.97 o 
  -2   5   3        6.41       41.75     23.24 o 
  -1   5   3      904.18      898.79     27.65 o 
   0   5   3      436.15      402.81     34.51 o 
   1   5   3      180.73      226.33     27.62 o 
   2   5   3        2.06       35.39     27.38 o 
   3   5   3      500.92      483.12     28.43 o 
   4   5   3      139.68      187.99     28.50 o 
   5   5   3      141.53      146.32     23.49 o 
   6   5   3       12.78       45.81     31.39 o 
   7   5   3      231.73      245.55     25.22 o 
   8   5   3       82.78      116.17     24.41 o 
   9   5   3        0.15       59.55     24.50 o 
  10   5   3      303.93      334.85     27.91 o 
  11   5   3        1.05       23.67     27.04 o 
  12   5   3       61.62       92.19     27.32 o 
  13   5   3       54.39       66.97     24.46 o 
  14   5   3        1.51       12.63     25.07 o 
  15   5   3       51.46       61.00     53.97 o 
  16   5   3       28.07       27.80     35.74 o 
 -16   6   3       14.02        4.18     27.63 o 
 -15   6   3       16.04       37.71     29.02 o 
 -14   6   3        3.73       37.47     25.97 o 
 -13   6   3       42.56       56.72     23.69 o 
 -12   6   3        2.76       35.17     23.05 o 
 -11   6   3      166.37      178.05     23.57 o 
 -10   6   3        6.59       34.64     24.12 o 
  -9   6   3      138.08      178.12     23.45 o 
  -8   6   3        0.56       43.93     23.55 o 
  -7   6   3      127.02      140.73     21.84 o 
  -6   6   3       52.44       67.70     22.47 o 
  -5   6   3      112.49      145.67     21.24 o 
  -4   6   3      155.43      176.57     24.50 o 
  -3   6   3      102.75       98.28     27.67 o 
  -2   6   3      262.20      269.58     26.13 o 
  -1   6   3       50.88       37.38     27.10 o 
   0   6   3      107.29      103.47     26.92 o 
   1   6   3        0.01       32.77     28.33 o 
   2   6   3      413.16      384.26     30.54 o 
   3   6   3        1.85       61.89     27.72 o 
   4   6   3      146.30      158.12     26.62 o 
   5   6   3       65.24       77.95     27.29 o 
   6   6   3        2.94       56.72     36.17 o 
   7   6   3       17.22      -10.16     30.23 o 
   8   6   3       68.79       53.26     31.47 o 
   9   6   3        7.92        7.08     25.98 o 
  10   6   3      102.31       79.29     28.86 o 
  11   6   3       70.10       96.46     29.52 o 
  12   6   3       57.47       80.47     26.22 o 
  13   6   3      114.69      109.40     38.23 o 
 -11   7   3       61.90       38.30     25.92 o 
 -10   7   3      155.43      147.85     25.68 o 
  -9   7   3       51.75       89.65     25.99 o 
  -8   7   3       57.51       88.82     24.72 o 
  -7   7   3      544.23      492.44     25.00 o 
  -6   7   3       19.73       65.91     26.27 o 
  -5   7   3      518.49      499.38     26.67 o 
  -4   7   3       15.38       54.32     25.35 o 
  -3   7   3        8.65       50.13     27.79 o 
  -2   7   3      456.55      415.98     27.86 o 
  -1   7   3        1.29        7.75     26.79 o 
   0   7   3      503.81      506.84     28.47 o 
   1   7   3       85.35       62.29     28.86 o 
   2   7   3       43.51       65.92     29.93 o 
   3   7   3      216.34      217.43     28.19 o 
   4   7   3      302.19      237.27     29.63 o 
   5   7   3       16.03       -7.75     29.55 o 
   6   7   3      313.36      353.62     31.03 o 
   7   7   3       27.04      106.92     33.04 o 
   8   7   3       15.77        3.01     33.99 o 
   9   7   3      148.55      180.54     34.13 o 
 -25   0   4       22.14       16.75     37.40 o 
 -24   0   4      376.72      375.67     36.40 o 
 -23   0   4       54.39       70.60     39.83 o 
 -22   0   4      363.29      456.02     37.93 o 
 -21   0   4      191.75      153.43     34.78 o 
 -20   0   4     2120.97     2010.29     36.93 o 
 -19   0   4     1536.29     1493.29     68.69 o 
 -18   0   4     1208.60     1107.26     41.17 o 
 -17   0   4     2739.02     2744.52     45.38 o 
 -16   0   4     1593.56     1485.48     51.76 o 
 -15   0   4     1710.21     1786.91     47.55 o 
 -14   0   4     2842.57     2670.95     49.85 o 
 -13   0   4     4431.21     4133.33    120.29 o 
 -12   0   4       69.00       78.22     57.04 o 
 -11   0   4      934.66      989.92     49.45 o 
 -10   0   4      336.69      350.47     52.49 o 
  -9   0   4    12412.54    11960.56    256.26 o 
  -8   0   4      130.80       96.30     59.69 o 
  -7   0   4    30283.97    29554.66    111.93 o 
  -6   0   4    22066.31    22409.76    156.90 o 
  -4   0   4     8763.14     9201.47     80.28 o 
  -3   0   4    25369.30    28593.16    172.47 o 
  -2   0   4    30063.97    33476.48    251.88 o 
  -1   0   4     6703.39     7992.35     86.86 o 
   0   0   4      253.44      330.86    108.68 o 
   1   0   4     5914.34     6224.77     98.47 o 
   2   0   4    16204.81    16601.34    166.33 o 
   3   0   4      154.62      141.07     53.23 o 
   4   0   4    22474.06    22789.65     91.74 o 
   5   0   4      240.98      263.87     45.08 o 
   6   0   4    27291.06    26617.11    228.87 o 
   7   0   4     3590.71     4039.28     51.37 o 
   8   0   4     8670.45     8224.86     53.50 o 
   9   0   4      514.07      488.47     37.48 o 
  10   0   4     1254.39     1290.78     39.30 o 
  11   0   4      398.29      396.98     36.87 o 
  12   0   4     1512.55     1490.74     38.67 o 
  13   0   4     1457.43     1465.46     36.70 o 
  14   0   4      951.41      937.04     37.58 o 
  15   0   4     3099.10     3098.57     38.37 o 
  16   0   4      233.25      281.44     34.01 o 
  17   0   4     1751.80     1769.74     47.48 o 
  18   0   4       13.41       35.71     31.54 o 
  19   0   4      462.58      489.75     32.75 o 
  20   0   4        0.78       41.70     33.79 o 
  21   0   4      130.14      147.14     35.51 o 
 -25   1   4      402.89      371.59     37.49 o 
 -24   1   4        0.32       32.92     27.03 o 
 -23   1   4      463.11      456.36     26.81 o 
 -22   1   4      128.62      117.81     28.86 o 
 -21   1   4     1044.86     1042.01     26.63 o 
 -20   1   4      221.36      228.52     25.14 o 
 -19   1   4     1233.63     1256.96     27.00 o 
 -18   1   4      954.76      958.23     28.00 o 
 -17   1   4      254.11      258.63     26.65 o 
 -16   1   4      902.33      896.36     28.52 o 
 -15   1   4     1283.85     1263.91     29.82 o 
 -14   1   4     5702.35     5438.86     50.28 o 
 -13   1   4      636.70      635.14     30.89 o 
 -12   1   4    10562.46    10360.43    113.71 o 
 -11   1   4       50.43       93.42     30.96 o 
 -10   1   4    26743.46    26081.48    273.67 o 
  -9   1   4      247.02      265.79     30.68 o 
  -8   1   4    21905.19    21497.30    113.60 o 
  -7   1   4     3668.08     3699.21     47.00 o 
  -6   1   4     5397.87     5132.12     46.49 o 
  -5   1   4     2148.71     2188.55     46.02 o 
  -4   1   4     4813.66     4760.16     45.94 o 
  -3   1   4     3412.46     3413.03     52.74 o 
  -2   1   4      608.17      617.66     60.01 o 
  -1   1   4      378.23      406.24     60.73 o 
   0   1   4    23705.36    24487.30    193.53 o 
   1   1   4    36432.13    37833.58    645.07 o 
   2   1   4      106.72       97.30     37.92 o 
   3   1   4    65152.18    65967.51    187.30 o 
   4   1   4     1219.11     1091.83     40.35 o 
   5   1   4    19838.10    19148.31     75.41 o 
   6   1   4       59.84       85.64     30.32 o 
   7   1   4    11024.18    10359.83     65.20 o 
   8   1   4      811.97      758.96     31.16 o 
   9   1   4     1552.07     1476.04     31.97 o 
  10   1   4      237.24      201.13     28.16 o 
  11   1   4     1846.57     1818.32     31.71 o 
  12   1   4     1734.68     1701.87     29.50 o 
  13   1   4      877.86      913.71     28.65 o 
  14   1   4     2728.43     2656.59     31.68 o 
  15   1   4      239.83      281.45     23.18 o 
  16   1   4     1583.73     1605.93     26.49 o 
  17   1   4       81.53      105.56     23.90 o 
  18   1   4      742.03      743.28     25.81 o 
  19   1   4       11.83       70.07     23.14 o 
  20   1   4      434.38      395.35     25.84 o 
  21   1   4        6.69        3.17     28.64 o 
 -24   2   4      244.59      259.96     38.09 o 
 -23   2   4       55.90      109.46     25.49 o 
 -22   2   4      740.22      675.17     28.52 o 
 -21   2   4      128.91      128.66     25.17 o 
 -20   2   4     1981.77     2077.22     30.52 o 
 -19   2   4      658.70      702.26     28.44 o 
 -18   2   4     1046.09     1110.93     27.54 o 
 -17   2   4      637.09      642.20     25.43 o 
 -16   2   4       55.37       98.61     28.10 o 
 -15   2   4      874.75      875.75     30.06 o 
 -14   2   4      304.24      245.55     29.19 o 
 -13   2   4     5978.84     5763.19     38.90 o 
 -12   2   4      153.77      116.79     29.44 o 
 -11   2   4    12832.40    12604.12    121.58 o 
 -10   2   4      365.75      368.60     31.19 o 
  -9   2   4    27201.50    26346.34    313.42 o 
  -8   2   4      200.91      210.89     34.05 o 
  -7   2   4    12279.54    11775.99    133.71 o 
  -6   2   4     1368.60     1341.31     33.81 o 
  -5   2   4      243.49      207.80     34.22 o 
  -4   2   4     4253.84     4144.81     40.88 o 
  -3   2   4     6504.71     6245.70     51.84 o 
  -2   2   4     9420.72     9749.05     97.90 o 
  -1   2   4    16104.43    16060.32    163.84 o 
   0   2   4    35489.87    34922.36    488.74 o 
   1   2   4     3478.48     3466.98     45.37 o 
   2   2   4    30035.99    30403.44    299.53 o 
   3   2   4      438.98      493.40     32.87 o 
   4   2   4     8315.76     8221.92    107.37 o 
   5   2   4      128.14      141.89     32.58 o 
   6   2   4     2954.99     2835.88     35.58 o 
   7   2   4        5.07       -2.67     29.85 o 
   8   2   4     4439.25     4343.16     55.97 o 
   9   2   4     1143.10     1103.26     30.04 o 
  10   2   4     6355.87     6400.91     99.70 o 
  11   2   4     3865.59     3795.82     66.52 o 
  12   2   4     2200.62     2166.86     45.39 o 
  13   2   4     2225.50     2231.29     31.73 o 
  14   2   4      348.84      365.83     27.58 o 
  15   2   4      551.40      479.46     25.80 o 
  16   2   4       41.05       47.69     25.76 o 
  17   2   4       97.87      112.68     25.23 o 
  18   2   4       16.47       19.54     27.38 o 
  19   2   4      330.44      388.23     27.60 o 
  20   2   4        0.80       42.50     25.22 o 
  21   2   4      557.87      504.32     35.85 o 
 -23   3   4      619.94      558.36     28.62 o 
 -22   3   4       41.60       65.38     25.32 o 
 -21   3   4      568.64      551.81     28.66 o 
 -20   3   4      143.73      176.43     27.23 o 
 -19   3   4      689.21      686.58     26.31 o 
 -18   3   4      467.97      495.35     27.97 o 
 -17   3   4      785.46      834.76     27.94 o 
 -16   3   4      615.48      640.08     24.66 o 
 -15   3   4      319.47      382.07     26.15 o 
 -14   3   4     2918.11     2895.23     56.88 o 
 -13   3   4       66.29       68.93     26.62 o 
 -12   3   4     6037.28     5991.58     52.06 o 
 -11   3   4      106.80       94.72     30.07 o 
 -10   3   4     8865.02     8709.12     77.06 o 
  -9   3   4      226.54      244.56     29.24 o 
  -8   3   4     8275.96     8072.10     75.80 o 
  -7   3   4      317.28      291.51     28.06 o 
  -6   3   4     5236.69     4776.32     38.11 o 
  -5   3   4     2334.82     2247.14     29.29 o 
  -4   3   4     6880.51     6680.34     40.12 o 
  -3   3   4     5392.23     5026.48     59.89 o 
  -2   3   4     4050.82     3967.16     39.22 o 
  -1   3   4    11486.69    11432.68     58.32 o 
   0   3   4     4594.93     4527.29     37.11 o 
   1   3   4    18173.85    18264.18    156.28 o 
   2   3   4      990.59      958.62     35.00 o 
   3   3   4     6213.98     6173.49     76.32 o 
   4   3   4       26.06       19.20     27.19 o 
   5   3   4     6079.64     6226.18     94.35 o 
   6   3   4       32.36       59.29     28.34 o 
   7   3   4     3596.39     3498.65     45.35 o 
   8   3   4      562.12      593.20     33.37 o 
   9   3   4     1814.81     1779.32     30.19 o 
  10   3   4     1279.79     1213.13     43.70 o 
  11   3   4     1791.08     1785.88     29.15 o 
  12   3   4     1312.66     1274.18     31.61 o 
  13   3   4     1198.79     1194.48     46.08 o 
  14   3   4     1663.52     1647.92     35.24 o 
  15   3   4      382.44      333.27     29.78 o 
  16   3   4     1195.70     1194.50     32.60 o 
  17   3   4       10.25       10.59     31.93 o 
  18   3   4      323.53      307.82     32.31 o 
  19   3   4        1.77       20.65     29.85 o 
  20   3   4      121.03       83.91     29.91 o 
 -21   4   4       10.97       21.99     31.80 o 
 -20   4   4      119.28      173.91     31.45 o 
 -19   4   4      214.64      239.76     27.84 o 
 -18   4   4      742.18      773.64     31.39 o 
 -17   4   4     1194.48     1211.63     32.35 o 
 -16   4   4     1207.94     1173.37     38.07 o 
 -15   4   4     2295.80     2415.55     32.66 o 
 -14   4   4      399.32      498.95     53.43 o 
 -13   4   4     2722.74     2789.56     64.68 o 
 -12   4   4       13.99       16.76     24.60 o 
 -11   4   4      807.29      841.71     37.64 o 
 -10   4   4        6.93       66.92     24.80 o 
  -9   4   4     1542.49     1565.72     35.20 o 
  -8   4   4       69.98       75.66     26.71 o 
  -7   4   4     8062.81     7896.81     66.36 o 
  -6   4   4     2030.52     2093.95     25.70 o 
  -5   4   4    13681.09    13460.30    176.71 o 
  -4   4   4     4860.02     4678.11     40.86 o 
  -3   4   4     4974.95     4797.17     35.38 o 
  -2   4   4     3281.41     3231.45     33.99 o 
  -1   4   4      226.49      230.51     27.75 o 
   0   4   4     2663.84     2638.24     32.36 o 
   1   4   4      431.56      388.23     30.66 o 
   2   4   4     2177.84     2158.56     37.72 o 
   3   4   4      517.61      527.68     35.04 o 
   4   4   4     7336.05     7147.54     75.74 o 
   5   4   4      384.97      458.27     48.78 o 
   6   4   4     9309.68     9193.42    114.54 o 
   7   4   4      626.90      597.64     26.92 o 
   8   4   4     2836.82     2904.78     59.21 o 
   9   4   4      202.04      247.33     25.07 o 
  10   4   4      976.20      988.67     49.71 o 
  11   4   4      169.09      208.14     29.55 o 
  12   4   4      442.71      508.37     28.92 o 
  13   4   4      308.96      357.84     31.61 o 
  14   4   4      343.70      363.58     34.69 o 
  15   4   4      948.28      934.79     65.37 o 
  16   4   4       45.21       40.50     35.90 o 
  17   4   4      584.11      562.19     31.87 o 
  18   4   4        0.05       12.73     34.16 o 
 -19   5   4       87.53      101.20     30.96 o 
 -18   5   4      237.28      202.80     27.04 o 
 -17   5   4      140.50      127.34     26.87 o 
 -16   5   4      679.59      736.16     29.32 o 
 -15   5   4      250.21      287.94     28.09 o 
 -14   5   4     1230.12     1208.14     27.76 o 
 -13   5   4      537.30      597.71     33.02 o 
 -12   5   4     2580.34     2572.26     27.81 o 
 -11   5   4      105.78      171.96     24.15 o 
 -10   5   4     2987.06     3161.98     48.65 o 
  -9   5   4      316.88      303.90     23.61 o 
  -8   5   4     2271.27     2410.45     31.21 o 
  -7   5   4      481.05      505.18     23.62 o 
  -6   5   4     2457.85     2519.80     26.05 o 
  -5   5   4      489.30      480.78     21.49 o 
  -4   5   4     1387.57     1422.00     27.16 o 
  -3   5   4      879.93      897.74     25.76 o 
  -2   5   4      835.61      859.12     25.44 o 
  -1   5   4     2425.33     2465.00     28.53 o 
   0   5   4     1018.94     1052.99     28.70 o 
   1   5   4     3935.66     3988.52     33.94 o 
   2   5   4      889.00      862.57     34.70 o 
   3   5   4     4126.17     4122.26     54.35 o 
   4   5   4        7.04       29.62     29.09 o 
   5   5   4     4214.62     4181.98     50.98 o 
   6   5   4      310.21      316.19     26.76 o 
   7   5   4     2064.02     2107.74     29.80 o 
   8   5   4       56.35       95.24     24.82 o 
   9   5   4      838.14      800.06     28.40 o 
  10   5   4      196.91      215.76     25.10 o 
  11   5   4      401.43      417.02     36.52 o 
  12   5   4      334.32      378.96     27.51 o 
  13   5   4      170.13      158.55     27.11 o 
  14   5   4      394.72      410.33     27.37 o 
  15   5   4       74.44       76.53     28.82 o 
  16   5   4      374.59      369.42     33.72 o 
 -16   6   4       27.76       71.41     28.56 o 
 -15   6   4      148.99      105.44     27.27 o 
 -14   6   4       37.26       77.84     25.59 o 
 -13   6   4      367.55      377.36     25.90 o 
 -12   6   4      160.92      148.97     24.79 o 
 -11   6   4     1770.73     1820.91     27.28 o 
 -10   6   4       10.82       25.53     24.25 o 
  -9   6   4     1911.65     1969.62     28.77 o 
  -8   6   4      260.41      290.60     23.27 o 
  -7   6   4     1452.26     1478.97     25.46 o 
  -6   6   4      233.58      268.08     23.01 o 
  -5   6   4      617.35      649.34     23.92 o 
  -4   6   4      357.75      389.07     24.22 o 
  -3   6   4      828.68      822.47     25.75 o 
  -2   6   4     2203.69     2216.77     35.28 o 
  -1   6   4     1420.18     1454.69     29.19 o 
   0   6   4     3557.74     3578.47     69.87 o 
   1   6   4      617.39      649.90     28.52 o 
   2   6   4     1504.33     1540.45     30.42 o 
   3   6   4      107.36      135.02     28.38 o 
   4   6   4      441.60      468.40     29.20 o 
   5   6   4        6.71       47.33     36.39 o 
   6   6   4      206.15      219.65     55.43 o 
   7   6   4       18.52       22.85     31.55 o 
   8   6   4      789.97      883.98     37.62 o 
   9   6   4      310.80      273.85     32.27 o 
  10   6   4     1191.84     1132.50     35.72 o 
  11   6   4      865.07      805.70     52.79 o 
  12   6   4      430.67      388.72     32.92 o 
  13   6   4      355.02      354.24     31.16 o 
 -11   7   4       11.15       38.43     25.75 o 
 -10   7   4      907.92      899.55     27.15 o 
  -9   7   4        2.80       -1.31     23.83 o 
  -8   7   4      854.37      840.81     36.86 o 
  -7   7   4       35.49       24.49     24.18 o 
  -6   7   4      681.72      672.32     29.18 o 
  -5   7   4      159.92      167.38     25.78 o 
  -4   7   4      255.24      319.69     26.03 o 
  -3   7   4      479.94      507.45     30.20 o 
  -2   7   4      252.11      273.47     43.38 o 
  -1   7   4      895.65      849.65     37.16 o 
   0   7   4      206.65      235.24     28.96 o 
   1   7   4     1049.28     1124.43     30.72 o 
   2   7   4      174.00      155.98     29.45 o 
   3   7   4     1028.45     1018.79     44.69 o 
   4   7   4       40.92       30.76     29.72 o 
   5   7   4      645.34      620.87     32.68 o 
   6   7   4        7.36       44.28     29.16 o 
   7   7   4      326.19      339.29     49.30 o 
   8   7   4       58.48       45.14     34.29 o 
 -25   1   5        5.71       77.41     27.30 o 
 -24   1   5       21.44       -2.58     25.94 o 
 -23   1   5       13.10      -19.46     34.03 o 
 -22   1   5        0.04       41.78     24.80 o 
 -21   1   5       13.56       37.60     26.32 o 
 -20   1   5      248.54      243.59     30.14 o 
 -19   1   5      130.94      169.69     26.04 o 
 -18   1   5        3.80       12.83     26.02 o 
 -17   1   5      279.37      315.12     27.95 o 
 -16   1   5        8.21       37.36     31.14 o 
 -15   1   5      861.90      894.99     30.16 o 
 -14   1   5      129.49      179.73     29.26 o 
 -13   1   5      314.62      344.25     30.43 o 
 -12   1   5       17.62       19.29     30.73 o 
 -11   1   5      529.12      557.16     32.00 o 
 -10   1   5      184.21      258.36     32.84 o 
  -9   1   5      835.59      679.57     32.68 o 
  -8   1   5      562.47      513.04     33.90 o 
  -7   1   5       93.73       94.90     35.40 o 
  -6   1   5      194.89      191.26     36.39 o 
  -5   1   5     3593.56     3606.63     40.88 o 
  -4   1   5     3133.23     3375.23     39.70 o 
  -3   1   5     7226.03     7344.06     65.89 o 
  -2   1   5       34.93       22.82     52.60 o 
  -1   1   5      209.46      362.51     58.07 o 
   0   1   5     5739.08     6250.29     70.34 o 
   1   1   5    14075.74    15016.47    111.62 o 
   2   1   5    10538.00    11254.07     60.39 o 
   3   1   5      272.39      312.89     34.53 o 
   4   1   5       66.97       25.23     35.60 o 
   5   1   5     1451.77     1389.74     34.46 o 
   6   1   5     4296.80     4061.02     38.15 o 
   7   1   5      168.16      186.46     30.23 o 
   8   1   5     1974.15     1909.49     40.21 o 
   9   1   5      611.24      649.38     29.50 o 
  10   1   5      174.04      217.99     28.23 o 
  11   1   5      204.11      257.60     27.83 o 
  12   1   5      461.20      475.61     28.91 o 
  13   1   5      574.00      579.29     25.21 o 
  14   1   5       32.99       66.68     24.05 o 
  15   1   5       30.63       68.47     24.33 o 
  16   1   5        1.02        3.71     27.99 o 
  17   1   5       53.82      118.32     24.85 o 
  18   1   5        4.67       26.76     24.04 o 
  19   1   5       47.19       42.70     24.42 o 
  20   1   5        0.23      -10.48     25.06 o 
  21   1   5        1.30       44.90     25.58 o 
 -24   2   5        0.07       48.66     26.85 o 
 -23   2   5        2.57       67.22     26.67 o 
 -22   2   5       26.47       95.95     25.71 o 
 -21   2   5        0.05       38.94     26.89 o 
 -20   2   5        0.06        7.83     24.62 o 
 -19   2   5      123.13      113.55     25.74 o 
 -18   2   5       15.69       35.55     26.08 o 
 -17   2   5      367.99      394.81     24.42 o 
 -16   2   5      114.06      145.75     26.90 o 
 -15   2   5      113.97      136.06     34.07 o 
 -14   2   5      170.69      225.08     26.86 o 
 -13   2   5       37.33       45.69     27.24 o 
 -12   2   5       68.27       48.79     30.47 o 
 -11   2   5       25.24       36.86     29.23 o 
 -10   2   5      388.93      381.54     33.99 o 
  -9   2   5      349.26      387.51     29.74 o 
  -8   2   5      703.82      773.48     30.61 o 
  -7   2   5       24.66       20.47     34.05 o 
  -6   2   5      564.34      622.74     34.88 o 
  -5   2   5       81.88       72.17     34.79 o 
  -4   2   5      710.84      739.26     32.24 o 
  -3   2   5     1111.54     1135.33     35.71 o 
  -2   2   5     1662.05     1644.27     37.12 o 
  -1   2   5     1977.27     2181.11     37.19 o 
   0   2   5      263.51      221.36     34.16 o 
   1   2   5       81.52       73.97     37.17 o 
   2   2   5        1.74       10.33     41.18 o 
   3   2   5      482.19      496.72     29.94 o 
   4   2   5      370.53      371.90     32.89 o 
   5   2   5     1063.55     1077.07     38.61 o 
   6   2   5      730.56      740.86     28.42 o 
   7   2   5      119.17      132.36     30.38 o 
   8   2   5       93.44       97.12     28.06 o 
   9   2   5       39.60       64.45     26.72 o 
  10   2   5       24.40       88.65     27.87 o 
  11   2   5        0.05       42.97     28.83 o 
  12   2   5      116.33      145.34     26.19 o 
  13   2   5       36.31       49.58     27.04 o 
  14   2   5        0.05       67.28     25.22 o 
  15   2   5        8.76       18.74     27.39 o 
  16   2   5       29.88       68.86     27.97 o 
  17   2   5        1.83       71.21     27.52 o 
  18   2   5        5.32       35.85     24.80 o 
  19   2   5       31.70       76.21     26.30 o 
  20   2   5        0.37        7.83     25.44 o 
 -23   3   5       37.32       49.21     28.68 o 
 -22   3   5        3.31      -28.69     28.69 o 
 -21   3   5       14.24       66.42     27.27 o 
 -20   3   5      199.37      230.42     26.02 o 
 -19   3   5       33.45       51.86     27.52 o 
 -18   3   5      384.32      405.27     27.44 o 
 -17   3   5       85.80       88.07     26.85 o 
 -16   3   5        0.05       11.20     26.42 o 
 -15   3   5      488.81      491.55     28.38 o 
 -14   3   5      665.12      650.74     29.53 o 
 -13   3   5      278.60      310.15     27.09 o 
 -12   3   5       55.98       49.54     33.78 o 
 -11   3   5        9.41       64.64     29.04 o 
 -10   3   5      475.10      463.69     28.16 o 
  -9   3   5     1333.49     1270.64     31.38 o 
  -8   3   5      373.31      366.38     29.31 o 
  -7   3   5     1485.91     1563.97     30.98 o 
  -6   3   5        5.67       53.16     28.86 o 
  -5   3   5       41.95       62.54     26.97 o 
  -4   3   5     3569.65     3418.92     59.86 o 
  -3   3   5     3672.15     3845.65     32.70 o 
  -2   3   5     1610.27     1551.21     28.88 o 
  -1   3   5       80.87       45.16     29.46 o 
   0   3   5      681.90      738.67     28.65 o 
   1   3   5     1317.55     1232.28     31.54 o 
   2   3   5      946.40      950.34     38.10 o 
   3   3   5     1428.63     1390.02     67.36 o 
   4   3   5      843.85      858.44     27.94 o 
   5   3   5        1.90       25.54     26.53 o 
   6   3   5      579.35      576.68     29.53 o 
   7   3   5      409.42      414.95     26.23 o 
   8   3   5     1229.35     1342.06     40.46 o 
   9   3   5      495.08      475.61     26.81 o 
  10   3   5       28.40        6.94     28.40 o 
  11   3   5       62.81       38.74     28.28 o 
  12   3   5      737.98      780.50     54.79 o 
  13   3   5       74.03       97.08     31.73 o 
  14   3   5       89.89       66.77     33.06 o 
  15   3   5       14.17       44.56     32.99 o 
  16   3   5        1.81       39.50     27.96 o 
  17   3   5      101.56      104.07     31.56 o 
  18   3   5       41.33       56.64     30.35 o 
  19   3   5        0.95       11.16     43.32 o 
 -22   4   5        9.11       -0.91     33.89 o 
 -21   4   5       25.50       83.94     32.42 o 
 -20   4   5       15.39       76.47     29.25 o 
 -19   4   5        4.34       42.96     30.95 o 
 -18   4   5       84.74       77.17     25.06 o 
 -17   4   5       11.56       88.02     45.08 o 
 -16   4   5      177.89      209.50     27.22 o 
 -15   4   5       40.08       86.27     26.95 o 
 -14   4   5       66.88       88.50     24.86 o 
 -13   4   5       17.97       10.14     39.19 o 
 -12   4   5        7.08       35.25     26.45 o 
 -11   4   5       31.11       12.53     24.68 o 
 -10   4   5       65.28       85.88     26.41 o 
  -9   4   5      239.44      227.99     27.25 o 
  -8   4   5      586.32      585.39     26.94 o 
  -7   4   5      248.86      264.70     28.96 o 
  -6   4   5      951.75      944.03     24.74 o 
  -5   4   5      116.41      137.20     24.13 o 
  -4   4   5       83.38      109.09     25.38 o 
  -3   4   5     1117.19     1089.15     26.07 o 
  -2   4   5       24.44       43.53     25.83 o 
  -1   4   5      518.03      498.36     28.14 o 
   0   4   5       29.76       19.30     26.36 o 
   1   4   5      515.70      501.19     31.82 o 
   2   4   5      197.85      203.71     31.74 o 
   3   4   5      209.20      248.58     29.19 o 
   4   4   5      816.22      803.88     35.00 o 
   5   4   5      510.52      477.74     28.89 o 
   6   4   5       13.37       86.11     27.61 o 
   7   4   5       73.32      157.36     24.97 o 
   8   4   5      260.61      250.69     49.51 o 
   9   4   5        2.47       14.97     25.45 o 
  10   4   5        8.46       64.59     24.10 o 
  11   4   5       35.05      -10.70     31.11 o 
  12   4   5       61.59       85.89     24.40 o 
  13   4   5       41.30       66.76     27.15 o 
  14   4   5       40.05       52.30     29.94 o 
  15   4   5        8.04      -30.15     51.03 o 
  16   4   5        8.28       40.73     26.78 o 
  17   4   5       26.18       69.27     29.68 o 
 -19   5   5       40.15       77.54     27.50 o 
 -18   5   5       20.65       83.39     25.32 o 
 -17   5   5       45.86       89.76     26.74 o 
 -16   5   5      182.98      175.87     39.84 o 
 -15   5   5       35.26       29.97     25.76 o 
 -14   5   5      513.88      570.61     25.20 o 
 -13   5   5        7.53       16.46     22.89 o 
 -12   5   5      239.47      245.62     21.94 o 
 -11   5   5      165.30      188.80     23.95 o 
 -10   5   5       82.87      142.40     24.43 o 
  -9   5   5      796.38      808.79     24.30 o 
  -8   5   5       83.37       95.65     21.85 o 
  -7   5   5       69.80       58.42     23.89 o 
  -6   5   5       65.71       81.72     22.97 o 
  -5   5   5      836.86      873.53     24.47 o 
  -4   5   5       64.27      138.14     22.94 o 
  -3   5   5     1706.44     1700.99     26.67 o 
  -2   5   5       25.03       87.60     25.12 o 
  -1   5   5      747.70      703.96     29.67 o 
   0   5   5      847.66      820.58     28.52 o 
   1   5   5      166.41      273.99     27.72 o 
   2   5   5     1306.50     1427.88     30.79 o 
   3   5   5      198.94      252.01     29.73 o 
   4   5   5       13.08       30.77     30.01 o 
   5   5   5      302.55      316.79     32.38 o 
   6   5   5      767.25      780.06     48.65 o 
   7   5   5        1.57       32.50     31.31 o 
   8   5   5      477.58      468.74     27.54 o 
   9   5   5        6.53       35.14     26.52 o 
  10   5   5        1.59       28.46     26.62 o 
  11   5   5      181.91      240.89     25.17 o 
  12   5   5       29.49      101.98     26.81 o 
  13   5   5      331.76      301.39     28.16 o 
  14   5   5       23.32       25.60     28.77 o 
  15   5   5        2.06      -23.56     30.59 o 
 -16   6   5        2.05      -10.40     27.44 o 
 -15   6   5       44.82       51.21     25.10 o 
 -14   6   5        0.13       24.76     25.29 o 
 -13   6   5       43.16       71.24     24.98 o 
 -12   6   5       83.59       84.17     24.56 o 
 -11   6   5      258.57      202.67     25.55 o 
 -10   6   5       62.29      102.56     24.12 o 
  -9   6   5      259.68      260.14     23.83 o 
  -8   6   5       11.96       15.03     22.93 o 
  -7   6   5       18.14       60.14     22.21 o 
  -6   6   5       58.10       61.22     22.84 o 
  -5   6   5       11.90       60.86     21.66 o 
  -4   6   5      217.45      179.79     24.11 o 
  -3   6   5      113.78      124.67     23.94 o 
  -2   6   5      675.05      685.35     28.29 o 
  -1   6   5      170.73      196.11     27.27 o 
   0   6   5      170.47      206.81     28.75 o 
   1   6   5       80.48       84.93     27.84 o 
   2   6   5       22.28       62.77     28.29 o 
   3   6   5       35.71       53.07     27.30 o 
   4   6   5       77.70       87.87     29.63 o 
   5   6   5        9.47       23.19     37.54 o 
   6   6   5       13.90       32.62     31.66 o 
   7   6   5       73.61       69.00     29.64 o 
   8   6   5       91.55      127.54     33.45 o 
   9   6   5       88.35      133.76     34.96 o 
  10   6   5      124.39      139.74     67.76 o 
  11   6   5       12.30       67.03     32.56 o 
  12   6   5       55.72       33.11     36.22 o 
 -11   7   5        0.19        7.25     26.01 o 
 -10   7   5      197.87      218.56     34.73 o 
  -9   7   5      302.82      320.01     25.49 o 
  -8   7   5      121.89      126.63     24.29 o 
  -7   7   5      155.04      132.09     23.90 o 
  -6   7   5       40.07       79.08     24.56 o 
  -5   7   5        0.28       45.64     25.05 o 
  -4   7   5      162.20      162.31     24.15 o 
  -3   7   5       21.12       88.36     27.75 o 
  -2   7   5      368.85      327.77     28.05 o 
  -1   7   5       30.38       78.28     28.87 o 
   0   7   5       17.35       42.01     28.01 o 
   1   7   5      242.79      213.81     30.61 o 
   2   7   5       34.11       93.26     29.64 o 
   3   7   5      197.48      182.89     30.13 o 
   4   7   5        5.60       21.73     36.08 o 
   5   7   5       51.88       86.54     32.11 o 
   6   7   5        2.93        8.57     29.83 o 
   7   7   5       49.93       76.75     90.96 o 
 -25   0   6        1.51       74.37     36.38 o 
 -24   0   6      297.97      309.53     35.16 o 
 -23   0   6        0.22       -2.55     33.26 o 
 -22   0   6      590.43      606.90     34.96 o 
 -21   0   6        6.44       31.46     38.41 o 
 -20   0   6     3279.07     3238.73     45.75 o 
 -19   0   6      347.80      331.18     39.12 o 
 -18   0   6     7630.50     7512.60     57.10 o 
 -17   0   6     3255.56     3124.15     47.67 o 
 -16   0   6     1062.42     1189.67     47.61 o 
 -15   0   6     1423.09     1449.19     48.47 o 
 -14   0   6      299.53      332.76     45.74 o 
 -13   0   6        6.17       79.94     44.81 o 
 -12   0   6       40.52       30.81     46.07 o 
 -11   0   6     1452.37     1200.91     62.22 o 
 -10   0   6       96.10       82.40     51.41 o 
  -9   0   6    52232.15    53661.25    648.92 o 
  -8   0   6      991.34     1008.88     49.58 o 
  -7   0   6    92417.44    90147.66    231.41 o 
  -6   0   6     3422.66     3575.98     52.21 o 
  -5   0   6    40323.21    40960.33    108.51 o 
  -4   0   6     9396.54    10207.85     90.40 o 
  -3   0   6     4078.47     4219.80     64.58 o 
  -2   0   6     1053.65     1200.29     55.88 o 
  -1   0   6        9.83       80.79     61.73 o 
   0   0   6       16.65       84.71     83.20 o 
   1   0   6     2042.10     1717.01     99.74 o 
   2   0   6    20491.10    19191.86    336.64 o 
   3   0   6     1762.06     1463.22     53.75 o 
   4   0   6    30167.58    29592.36    104.36 o 
   5   0   6     3481.52     3567.42     58.16 o 
   6   0   6    16621.05    16715.95    202.09 o 
   7   0   6        0.33        2.77     36.59 o 
   8   0   6     3499.89     3685.44     81.47 o 
   9   0   6      427.02      502.78     36.89 o 
  10   0   6     2436.58     2258.45     61.66 o 
  11   0   6        4.86       71.80     35.28 o 
  12   0   6     2032.34     2069.47     43.29 o 
  13   0   6     2206.39     2162.21     35.88 o 
  14   0   6     1430.89     1465.64     50.42 o 
  15   0   6     1800.98     1847.57     49.30 o 
  16   0   6      115.05      126.41     35.30 o 
  17   0   6      289.10      287.49     34.01 o 
  18   0   6       73.89      100.21     37.55 o 
  19   0   6       43.21       96.39     32.61 o 
  20   0   6       42.56       65.98     34.99 o 
 -25   1   6      323.76      248.18     26.65 o 
 -24   1   6       56.92       98.93     31.25 o 
 -23   1   6      539.40      530.07     26.00 o 
 -22   1   6        7.96       53.40     25.09 o 
 -21   1   6      566.42      598.36     25.88 o 
 -20   1   6      113.22      157.36     25.54 o 
 -19   1   6     2550.68     2572.36     63.60 o 
 -18   1   6     1302.27     1220.14     27.74 o 
 -17   1   6     1422.94     1406.76     30.16 o 
 -16   1   6     1040.37     1011.65     29.94 o 
 -15   1   6     2493.67     2461.82     49.35 o 
 -14   1   6     3407.81     3411.97     34.02 o 
 -13   1   6     3742.64     3642.16     35.34 o 
 -12   1   6     8939.84     8758.95     43.51 o 
 -11   1   6      416.18      337.91     31.49 o 
 -10   1   6     7815.80     7379.10     68.04 o 
  -9   1   6      750.17      697.54     30.17 o 
  -8   1   6    27939.53    27347.37    206.68 o 
  -7   1   6      112.37       87.73     32.61 o 
  -6   1   6    12958.06    12504.63    119.15 o 
  -5   1   6      905.84      854.35     35.14 o 
  -4   1   6    13631.50    13934.79     76.94 o 
  -3   1   6     6549.23     6901.16     75.91 o 
  -2   1   6    11686.78    11710.29     90.94 o 
  -1   1   6    17228.99    17427.30    143.91 o 
   0   1   6     9129.07     9450.26     68.29 o 
   1   1   6    11933.34    11782.87    129.45 o 
   2   1   6     3986.68     4000.95     47.59 o 
   3   1   6    15837.23    15699.77     63.26 o 
   4   1   6      175.84      184.12     31.75 o 
   5   1   6    16565.81    16246.35    116.57 o 
   6   1   6     1116.70     1072.14     32.05 o 
   7   1   6     5566.23     5319.31     41.06 o 
   8   1   6      163.32      180.82     28.39 o 
   9   1   6     2680.50     2545.18     31.81 o 
  10   1   6      137.80      122.60     25.40 o 
  11   1   6     1501.31     1525.38     27.33 o 
  12   1   6      368.39      419.67     30.98 o 
  13   1   6     1549.17     1604.59     27.68 o 
  14   1   6     1296.61     1316.78     28.73 o 
  15   1   6      639.72      674.11     25.17 o 
  16   1   6     1189.30     1139.79     24.82 o 
  17   1   6      103.08      113.94     24.52 o 
  18   1   6      332.23      353.27     33.48 o 
  19   1   6       55.61       98.41     25.26 o 
  20   1   6      163.25      148.85     25.21 o 
 -24   2   6      628.76      562.73     44.83 o 
 -23   2   6       57.79       99.69     26.36 o 
 -22   2   6     1113.02     1199.77     28.48 o 
 -21   2   6      188.21      265.05     27.32 o 
 -20   2   6     1393.26     1439.67     38.33 o 
 -19   2   6      291.40      301.14     24.54 o 
 -18   2   6      859.24      899.29     27.47 o 
 -17   2   6      444.93      426.02     25.49 o 
 -16   2   6     1178.75     1147.56     30.01 o 
 -15   2   6      595.06      600.26     27.25 o 
 -14   2   6     2602.26     2493.86     40.87 o 
 -13   2   6    10969.05    10633.56    108.44 o 
 -12   2   6     2544.78     2388.78     36.76 o 
 -11   2   6    13308.66    13059.59    163.56 o 
 -10   2   6      150.46      244.17     27.42 o 
  -9   2   6     5898.44     5796.55     94.79 o 
  -8   2   6      344.71      314.65     29.24 o 
  -7   2   6     5844.22     5935.72     45.82 o 
  -6   2   6        4.21       62.31     33.22 o 
  -5   2   6     7711.88     7513.54     93.63 o 
  -4   2   6     2573.75     2640.95     33.57 o 
  -3   2   6    12509.49    12185.01    175.84 o 
  -2   2   6     6012.31     5710.14    107.05 o 
  -1   2   6    18817.08    19364.10    258.80 o 
   0   2   6     9088.36     9345.24    110.88 o 
   1   2   6    13844.10    13944.53    144.57 o 
   2   2   6     4364.54     4276.16     47.93 o 
   3   2   6       51.02      107.54     38.15 o 
   4   2   6     6188.79     6203.94     53.80 o 
   5   2   6      102.26      106.89     28.23 o 
   6   2   6    13451.29    13168.95    102.10 o 
   7   2   6       12.33       64.95     30.93 o 
   8   2   6    11322.45    11058.49    104.43 o 
   9   2   6      267.49      284.93     29.96 o 
  10   2   6     3149.77     3237.20     47.74 o 
  11   2   6      478.02      475.40     31.24 o 
  12   2   6      695.55      732.46     30.33 o 
  13   2   6       22.04       55.02     28.77 o 
  14   2   6       78.95       84.61     28.48 o 
  15   2   6      154.67      201.09     29.64 o 
  16   2   6      181.01      217.61     41.68 o 
  17   2   6      720.91      669.06     37.91 o 
  18   2   6      115.26      156.08     27.55 o 
  19   2   6      813.55      738.03     30.06 o 
 -23   3   6      563.52      526.87     30.72 o 
 -22   3   6       18.03       58.74     28.20 o 
 -21   3   6      784.25      793.08     26.08 o 
 -20   3   6       28.33       25.30     27.66 o 
 -19   3   6      899.21      920.55     28.68 o 
 -18   3   6      271.02      310.01     27.00 o 
 -17   3   6      729.70      699.01     28.56 o 
 -16   3   6      646.77      716.35     28.93 o 
 -15   3   6     1685.84     1614.73     25.63 o 
 -14   3   6     1333.84     1361.06     27.51 o 
 -13   3   6      481.44      506.93     24.41 o 
 -12   3   6     5992.21     5870.38     72.28 o 
 -11   3   6      886.68      870.56     31.42 o 
 -10   3   6     6902.78     6760.71     71.83 o 
  -9   3   6      579.80      618.70     30.62 o 
  -8   3   6    12294.93    12038.73     69.51 o 
  -7   3   6      166.71      166.30     28.38 o 
  -6   3   6     7816.57     7470.28     50.43 o 
  -5   3   6     1791.89     1731.04     31.15 o 
  -4   3   6     6613.31     6043.66     49.94 o 
  -3   3   6     2712.42     2736.80     38.65 o 
  -2   3   6     7913.39     7340.64     69.11 o 
  -1   3   6     2681.67     2445.95     45.32 o 
   0   3   6     7622.60     7398.21    102.09 o 
   1   3   6     8753.24     8719.51     66.05 o 
   2   3   6     2469.27     2520.45     36.43 o 
   3   3   6     8638.10     8425.73    150.45 o 
   4   3   6       45.31       96.99     40.37 o 
   5   3   6     2457.22     2414.21     40.83 o 
   6   3   6      166.31      151.82     28.22 o 
   7   3   6     2512.29     2451.20     29.86 o 
   8   3   6       14.43       36.33     30.22 o 
   9   3   6     2673.53     2789.46     42.68 o 
  10   3   6       87.18      114.54     25.94 o 
  11   3   6     2570.76     2540.58    102.99 o 
  12   3   6      655.12      676.64     32.73 o 
  13   3   6     1304.44     1328.82     34.33 o 
  14   3   6      602.23      616.90     29.04 o 
  15   3   6      367.24      329.34     31.62 o 
  16   3   6      546.92      477.89     67.50 o 
  17   3   6       73.53       85.36     31.76 o 
  18   3   6      173.30      164.33     33.63 o 
 -22   4   6      498.90      418.04     33.43 o 
 -21   4   6        0.42       36.55     25.71 o 
 -20   4   6     1097.87     1081.79     28.61 o 
 -19   4   6       55.81       35.38     27.02 o 
 -18   4   6     1463.97     1505.59     27.73 o 
 -17   4   6      786.95      789.69     42.24 o 
 -16   4   6     1005.07     1028.58     28.75 o 
 -15   4   6      799.40      872.12     26.34 o 
 -14   4   6      185.68      224.76     26.88 o 
 -13   4   6      286.96      293.81     25.58 o 
 -12   4   6       27.60       64.86     25.70 o 
 -11   4   6     2784.79     2765.92     39.64 o 
 -10   4   6      392.05      356.68     24.59 o 
  -9   4   6     9176.54     9255.12     74.65 o 
  -8   4   6       25.51       75.47     27.81 o 
  -7   4   6    12746.78    12502.85    113.88 o 
  -6   4   6      207.41      244.69     22.74 o 
  -5   4   6     7624.75     7506.73     52.27 o 
  -4   4   6      816.40      837.97     27.57 o 
  -3   4   6      951.16      946.89     31.48 o 
  -2   4   6       71.23      105.76     26.02 o 
  -1   4   6      204.29      221.80     27.58 o 
   0   4   6     1561.41     1613.67     31.90 o 
   1   4   6      970.65      983.45     31.40 o 
   2   4   6    10925.00    10935.90    133.88 o 
   3   4   6     3518.11     3391.54     88.04 o 
   4   4   6     8183.16     7997.01    105.92 o 
   5   4   6      789.45      798.51     58.66 o 
   6   4   6     4288.10     4315.70     32.76 o 
   7   4   6       69.97       92.58     32.72 o 
   8   4   6      675.40      645.71     24.71 o 
   9   4   6        2.16       42.93     23.79 o 
  10   4   6      386.61      426.30     26.37 o 
  11   4   6      114.91      160.01     24.47 o 
  12   4   6      835.49      866.93     28.66 o 
  13   4   6      549.80      568.32     36.03 o 
  14   4   6      658.07      613.72     32.29 o 
  15   4   6      652.11      648.12     31.22 o 
  16   4   6      144.56      166.98     30.53 o 
  17   4   6      210.55      201.29     33.11 o 
 -20   5   6        6.54       41.81     28.83 o 
 -19   5   6      368.56      365.42     29.49 o 
 -18   5   6      107.43      170.23     26.22 o 
 -17   5   6      613.33      619.91     33.05 o 
 -16   5   6      535.06      538.37     27.25 o 
 -15   5   6      562.13      608.18     32.12 o 
 -14   5   6     1298.68     1395.65     33.74 o 
 -13   5   6      540.07      519.94     28.52 o 
 -12   5   6     1547.75     1636.99     35.31 o 
 -11   5   6      295.86      294.01     23.38 o 
 -10   5   6     2718.26     2776.62     41.17 o 
  -9   5   6       23.87       61.17     22.37 o 
  -8   5   6     2029.44     2050.96     25.76 o 
  -7   5   6       96.06      102.05     22.05 o 
  -6   5   6     2726.62     2781.74     32.45 o 
  -5   5   6        0.71       30.37     24.08 o 
  -4   5   6     2867.79     2856.18     30.18 o 
  -3   5   6      380.96      375.58     26.04 o 
  -2   5   6     1666.04     1661.47     27.99 o 
  -1   5   6     2352.98     2306.89     41.38 o 
   0   5   6      718.69      753.25     28.56 o 
   1   5   6     4575.36     4490.51     84.42 o 
   2   5   6     1076.31     1108.04     35.38 o 
   3   5   6     2896.95     2962.92     80.64 o 
   4   5   6     1044.15     1003.20     61.06 o 
   5   5   6     2041.71     2103.94     34.68 o 
   6   5   6       51.59       78.30     30.67 o 
   7   5   6     1135.21     1150.84     33.27 o 
   8   5   6       13.79       41.25     32.11 o 
   9   5   6      458.28      419.75     31.33 o 
  10   5   6      102.82      137.54     26.83 o 
  11   5   6      360.36      365.88     27.64 o 
  12   5   6      264.22      271.50     35.51 o 
  13   5   6      389.73      360.27     27.39 o 
  14   5   6      258.55      233.03     27.66 o 
  15   5   6      286.91      228.15     34.23 o 
 -16   6   6      155.37      152.92     27.50 o 
 -15   6   6      372.88      339.76     41.94 o 
 -14   6   6      202.74      204.34     24.53 o 
 -13   6   6      818.20      802.59     23.26 o 
 -12   6   6      343.68      361.65     24.38 o 
 -11   6   6     1293.58     1330.18     26.28 o 
 -10   6   6      101.79      129.27     22.48 o 
  -9   6   6      914.47     1043.06     24.86 o 
  -8   6   6        0.91       10.66     22.71 o 
  -7   6   6      770.68      837.88     24.07 o 
  -6   6   6       89.27      104.48     22.97 o 
  -5   6   6     2781.84     2944.43     37.14 o 
  -4   6   6      325.09      363.13     23.53 o 
  -3   6   6     2801.99     2798.42     32.78 o 
  -2   6   6     1257.02     1302.78     30.25 o 
  -1   6   6     1358.77     1413.84     29.88 o 
   0   6   6     1206.25     1195.92     29.57 o 
   1   6   6      228.39      279.91     27.69 o 
   2   6   6      116.77      133.55     28.37 o 
   3   6   6       70.05       59.42     36.60 o 
   4   6   6      153.37      124.95     31.12 o 
   5   6   6       67.68       69.10     30.72 o 
   6   6   6     1363.95     1514.79     36.03 o 
   7   6   6        0.45       17.20     32.49 o 
   8   6   6     2076.09     2090.98     86.85 o 
   9   6   6      101.45       99.27     33.51 o 
  10   6   6     1157.86     1018.45     39.25 o 
  11   6   6      191.03      213.97     35.96 o 
 -11   7   6      117.18      124.51     24.99 o 
 -10   7   6      645.39      600.10     24.95 o 
  -9   7   6       59.49       55.77     24.74 o 
  -8   7   6      388.97      395.87     29.11 o 
  -7   7   6        2.12       22.71     26.71 o 
  -6   7   6      464.08      432.33     24.54 o 
  -5   7   6      179.81      187.36     23.86 o 
  -4   7   6      845.50      814.82     36.06 o 
  -3   7   6      371.87      341.40     28.74 o 
  -2   7   6      810.90      791.28     29.34 o 
  -1   7   6      520.06      488.27     28.94 o 
   0   7   6      615.88      650.87     31.14 o 
   1   7   6      446.56      427.85     30.18 o 
   2   7   6      234.99      233.70     29.74 o 
   3   7   6      503.37      526.21     33.00 o 
   4   7   6       41.28       44.96     32.41 o 
   5   7   6      449.80      381.01     40.24 o 
   6   7   6        0.02        8.76     40.89 o 
 -25   1   7        1.67        5.50     26.61 o 
 -24   1   7        4.54       19.30     32.11 o 
 -23   1   7       10.56       37.09     26.39 o 
 -22   1   7      141.29      191.58     38.91 o 
 -21   1   7       33.71       86.00     28.18 o 
 -20   1   7      121.82      179.97     32.57 o 
 -19   1   7       23.71       83.49     25.36 o 
 -18   1   7       70.33      117.54     26.88 o 
 -17   1   7      177.36      178.49     28.04 o 
 -16   1   7     1421.20     1381.62     30.85 o 
 -15   1   7        6.41       22.49     31.18 o 
 -14   1   7        0.01       44.42     27.38 o 
 -13   1   7      314.69      331.00     25.30 o 
 -12   1   7      402.46      402.69     26.83 o 
 -11   1   7      868.86      839.31     27.01 o 
 -10   1   7      186.88      221.33     29.52 o 
  -9   1   7     1031.36      981.97     30.43 o 
  -8   1   7      118.74      133.52     32.07 o 
  -7   1   7     5789.53     6182.04     36.62 o 
  -6   1   7     1577.14     1564.69     32.03 o 
  -5   1   7     1500.07     1493.73     32.69 o 
  -4   1   7       11.60       26.80     34.89 o 
  -3   1   7      359.47      439.64     35.56 o 
  -2   1   7     6598.88     6935.20     56.39 o 
  -1   1   7     2194.37     2156.32     44.52 o 
   0   1   7     1898.05     1827.20     48.41 o 
   1   1   7      351.15      360.45     38.02 o 
   2   1   7      279.60      300.15     34.74 o 
   3   1   7      107.24      109.63     31.23 o 
   4   1   7     7165.94     7002.24     42.75 o 
   5   1   7      195.49      192.91     31.74 o 
   6   1   7     4542.01     4681.38     36.47 o 
   7   1   7      311.75      278.10     28.98 o 
   8   1   7      237.15      258.33     27.69 o 
   9   1   7      353.92      310.48     27.17 o 
  10   1   7     1350.34     1320.20     29.86 o 
  11   1   7       35.65      101.16     24.00 o 
  12   1   7       69.63      133.28     23.35 o 
  13   1   7       71.16       88.83     23.54 o 
  14   1   7       70.91      121.78     36.74 o 
  15   1   7      119.11      144.97     24.28 o 
  16   1   7       34.14       44.88     24.12 o 
  17   1   7       94.73      120.69     24.27 o 
  18   1   7        1.87       46.80     24.68 o 
  19   1   7       10.46       20.36     27.67 o 
 -25   2   7        3.71       32.72     28.18 o 
 -24   2   7        1.27      -18.30     26.41 o 
 -23   2   7       19.66       33.70     27.79 o 
 -22   2   7        6.00       72.70     26.76 o 
 -21   2   7        2.11       24.92     26.77 o 
 -20   2   7        0.62      -26.85     26.85 o 
 -19   2   7        0.19       38.98     26.59 o 
 -18   2   7        2.12       28.66     27.18 o 
 -17   2   7      583.11      614.41     34.49 o 
 -16   2   7      105.18       99.48     28.38 o 
 -15   2   7      312.47      325.05     25.60 o 
 -14   2   7      192.93      209.92     26.03 o 
 -13   2   7      699.40      656.59     26.40 o 
 -12   2   7       92.26      125.19     37.73 o 
 -11   2   7      103.77      107.73     26.23 o 
 -10   2   7      508.40      512.83     28.53 o 
  -9   2   7        0.95        9.79     28.88 o 
  -8   2   7        1.71       30.62     30.15 o 
  -7   2   7      170.33      172.82     34.15 o 
  -6   2   7      194.54      173.57     29.50 o 
  -5   2   7      402.92      507.21     29.99 o 
  -4   2   7     1442.47     1452.14     31.01 o 
  -3   2   7     1409.22     1453.89     36.47 o 
  -2   2   7      994.17      986.38     38.49 o 
  -1   2   7     1288.32     1387.66     41.32 o 
   0   2   7      504.64      474.13     34.48 o 
   1   2   7      694.47      780.46     36.93 o 
   2   2   7      335.72      379.22     36.33 o 
   3   2   7      564.34      541.31     36.68 o 
   4   2   7       24.58       45.66     32.19 o 
   5   2   7        0.82       33.04     34.27 o 
   6   2   7       15.05       23.78     29.82 o 
   7   2   7        0.21       25.33     29.49 o 
   8   2   7      830.22      786.47     29.31 o 
   9   2   7        1.47       18.44     24.99 o 
  10   2   7       62.33       96.41     30.38 o 
  11   2   7       22.59       52.84     29.02 o 
  12   2   7       69.77      100.20     28.94 o 
  13   2   7       24.68       13.52     28.29 o 
  14   2   7        5.69       40.70     25.35 o 
  15   2   7       17.31       33.69     26.72 o 
  16   2   7        5.37       61.43     26.78 o 
  17   2   7        7.67       50.52     26.73 o 
  18   2   7        0.39       14.90     28.04 o 
  19   2   7        5.07       13.11     28.49 o 
 -24   3   7       11.03       46.44     28.08 o 
 -23   3   7       29.89       71.94     24.50 o 
 -22   3   7       32.84        5.49     19.06 o 
 -21   3   7       72.68      100.76     24.38 o 
 -20   3   7       42.71       66.14     28.66 o 
 -19   3   7       16.19       43.89     23.52 o 
 -18   3   7       31.39       44.79     24.98 o 
 -17   3   7       23.16       73.24     21.89 o 
 -16   3   7       64.52      112.97     25.51 o 
 -15   3   7      647.02      636.21     23.65 o 
 -14   3   7        0.14        0.33     23.56 o 
 -13   3   7       22.46       67.14     25.13 o 
 -12   3   7      169.61      156.87     27.25 o 
 -11   3   7      507.24      503.69     30.56 o 
 -10   3   7      403.56      405.46     28.44 o 
  -9   3   7       77.74       97.11     30.08 o 
  -8   3   7      279.26      238.41     27.42 o 
  -7   3   7     1656.35     1643.98     30.06 o 
  -6   3   7       72.83       86.56     27.88 o 
  -5   3   7      135.36      132.88     24.65 o 
  -4   3   7      128.33      122.61     27.43 o 
  -3   3   7     1006.59     1072.87     26.40 o 
  -2   3   7      162.19      149.09     26.56 o 
  -1   3   7     2528.68     2420.01     32.25 o 
   0   3   7     1396.28     1376.11     30.22 o 
   1   3   7       55.24       22.18     30.67 o 
   2   3   7      424.49      354.26     34.53 o 
   3   3   7       71.81       41.92     34.83 o 
   4   3   7     2205.09     2147.81     81.28 o 
   5   3   7        7.50       69.59     45.66 o 
   6   3   7       87.46       81.05     26.17 o 
   7   3   7       13.89       32.35     27.93 o 
   8   3   7      246.83      283.79     29.12 o 
   9   3   7      122.08       93.29     26.70 o 
  10   3   7      576.76      635.00     28.42 o 
  11   3   7       15.30       64.56     27.45 o 
  12   3   7       61.09       77.77     29.54 o 
  13   3   7       59.27       69.98     30.92 o 
  14   3   7        0.04        7.59     28.71 o 
  15   3   7      162.86      184.79     31.01 o 
  16   3   7        7.88       40.23     31.38 o 
  17   3   7       45.72       74.02     32.42 o 
  18   3   7        7.51       28.09     29.91 o 
 -22   4   7       53.03       37.86     27.76 o 
 -21   4   7        3.85       14.13     27.92 o 
 -20   4   7       29.82       70.71     27.06 o 
 -19   4   7        2.09       27.39     25.21 o 
 -18   4   7       17.10       24.90     29.06 o 
 -17   4   7       11.52        1.84     23.96 o 
 -16   4   7       67.32      112.82     29.78 o 
 -15   4   7       15.40       47.82     27.26 o 
 -14   4   7       16.37       18.24     27.41 o 
 -13   4   7       13.57       -6.54     25.92 o 
 -12   4   7       59.08       56.49     27.52 o 
 -11   4   7      357.75      333.49     26.60 o 
 -10   4   7       60.68      159.40     29.88 o 
  -9   4   7      432.43      418.25     28.23 o 
  -8   4   7        5.36       67.80     25.13 o 
  -7   4   7      673.41      579.80     26.39 o 
  -6   4   7       83.93      101.36     23.30 o 
  -5   4   7       54.90       49.97     23.84 o 
  -4   4   7        8.34       -6.25     29.86 o 
  -3   4   7       17.67       27.08     24.47 o 
  -2   4   7      103.58       82.67     27.00 o 
  -1   4   7       30.92       62.51     27.48 o 
   0   4   7       95.19      119.13     29.00 o 
   1   4   7      593.31      558.13     35.89 o 
   2   4   7       89.52       88.30     33.37 o 
   3   4   7      751.14      756.77     34.42 o 
   4   4   7     1089.69     1077.95     52.98 o 
   5   4   7      456.97      473.64     32.83 o 
   6   4   7       60.19      104.34     39.95 o 
   7   4   7      325.79      316.47     59.88 o 
   8   4   7        0.27       26.87     27.49 o 
   9   4   7       19.21       61.84     25.76 o 
  10   4   7       70.98      108.89     26.97 o 
  11   4   7        3.87       18.11     25.02 o 
  12   4   7       54.77       44.38     26.52 o 
  13   4   7        9.59       77.53     30.73 o 
  14   4   7       64.43      130.41     30.92 o 
  15   4   7        2.73       16.62     42.16 o 
  16   4   7       12.96       29.33     32.25 o 
 -20   5   7       11.84       95.15     39.25 o 
 -19   5   7       61.14       97.76     26.85 o 
 -18   5   7      178.45      204.74     28.46 o 
 -17   5   7       51.60       61.35     25.08 o 
 -16   5   7      282.26      325.68     26.06 o 
 -15   5   7        5.87       54.37     57.25 o 
 -14   5   7       20.49       23.97     25.53 o 
 -13   5   7      122.29      131.93     25.62 o 
 -12   5   7       32.41       76.42     24.83 o 
 -11   5   7     1205.17     1177.94     42.42 o 
 -10   5   7       49.35       64.05     22.29 o 
  -9   5   7      125.07      152.16     22.18 o 
  -8   5   7      348.39      326.11     22.71 o 
  -7   5   7      796.63      770.75     23.31 o 
  -6   5   7       77.34       95.39     22.06 o 
  -5   5   7     1419.60     1367.59     23.96 o 
  -4   5   7        4.88       31.39     25.40 o 
  -3   5   7       38.30       59.68     24.77 o 
  -2   5   7      396.04      388.93     25.47 o 
  -1   5   7        1.86       -6.77     25.20 o 
   0   5   7      941.10      912.96     29.76 o 
   1   5   7       12.45       -3.76     27.79 o 
   2   5   7      561.77      563.46     30.66 o 
   3   5   7      153.99      174.22     28.43 o 
   4   5   7      509.05      580.30     31.61 o 
   5   5   7      359.63      346.84     29.71 o 
   6   5   7      487.00      472.81     32.30 o 
   7   5   7       10.03       18.31     31.17 o 
   8   5   7       16.98       85.75     31.16 o 
   9   5   7       94.37      102.31     30.90 o 
  10   5   7       82.58      160.13     31.08 o 
  11   5   7      108.19      156.82     32.83 o 
  12   5   7        5.51       73.84     31.58 o 
  13   5   7       23.17       38.59     50.51 o 
  14   5   7      101.78      180.67     39.23 o 
 -17   6   7       16.03        7.98     77.10 o 
 -16   6   7       28.39       41.53     27.08 o 
 -15   6   7      113.62      143.92     27.15 o 
 -14   6   7        2.82       33.26     25.75 o 
 -13   6   7       33.52       14.91     24.23 o 
 -12   6   7       78.10       92.42     24.55 o 
 -11   6   7       46.87       95.70     22.84 o 
 -10   6   7      121.45      153.15     30.85 o 
  -9   6   7      109.44      115.27     22.70 o 
  -8   6   7       11.35       39.23     22.62 o 
  -7   6   7      198.43      207.29     20.96 o 
  -6   6   7       88.50      108.83     22.49 o 
  -5   6   7       78.82       91.06     23.48 o 
  -4   6   7      329.47      363.54     25.92 o 
  -3   6   7      140.60      215.84     25.04 o 
  -2   6   7      188.32      229.78     28.83 o 
  -1   6   7      153.24      103.45     27.40 o 
   0   6   7       54.35      104.31     28.09 o 
   1   6   7       59.00       75.21     31.38 o 
   2   6   7        1.85       62.03     34.15 o 
   3   6   7       25.37       99.15     35.80 o 
   4   6   7      110.88      121.58     32.13 o 
   5   6   7        0.00      109.92     28.60 o 
   6   6   7      183.13      227.43     39.55 o 
   7   6   7        1.80       35.30     33.11 o 
   8   6   7       91.25      121.96     32.04 o 
   9   6   7       57.79       88.67     32.62 o 
  10   6   7       66.27       95.60     34.77 o 
  11   6   7        8.59       35.35     30.71 o 
 -11   7   7       29.19       27.36     25.14 o 
 -10   7   7      134.31      107.25     25.59 o 
  -9   7   7       10.03       14.67     23.28 o 
  -8   7   7       51.46       32.70     24.55 o 
  -7   7   7       84.91      105.65     24.21 o 
  -6   7   7      110.84      139.90     24.09 o 
  -5   7   7      110.06      172.36     24.19 o 
  -4   7   7      152.06      178.26     26.54 o 
  -3   7   7       72.86       91.72     25.92 o 
  -2   7   7       62.90       99.79     28.47 o 
  -1   7   7      364.97      337.56     27.98 o 
   0   7   7        0.63       71.72     30.00 o 
   1   7   7      164.90      220.68     30.48 o 
   2   7   7        5.35       42.30     49.26 o 
   3   7   7       48.57       23.55     38.01 o 
   4   7   7      118.72      108.81     30.03 o 
   5   7   7       37.09       56.19     43.24 o 
 -26   0   8      188.21      160.00     35.98 o 
 -25   0   8       27.47       -7.34     34.33 o 
 -24   0   8      505.68      472.05     34.91 o 
 -23   0   8      166.05      154.39     67.23 o 
 -22   0   8     2208.75     2145.45     43.12 o 
 -21   0   8      187.08      280.25     38.11 o 
 -20   0   8     2186.10     2362.64     43.87 o 
 -19   0   8       38.30       15.22     38.95 o 
 -18   0   8     3101.91     3238.86     56.45 o 
 -17   0   8      362.95      356.20     74.94 o 
 -16   0   8      128.83      189.50     57.15 o 
 -15   0   8      711.68      686.27     36.69 o 
 -14   0   8     1873.33     1931.59     41.50 o 
 -13   0   8     2472.17     2509.82     46.43 o 
 -12   0   8     4520.96     4425.08     47.12 o 
 -11   0   8     9173.24     8501.86     54.46 o 
 -10   0   8     7667.60     7180.51     51.64 o 
  -9   0   8    23735.38    22254.62    237.92 o 
  -8   0   8      973.81     1087.45     39.87 o 
  -7   0   8    68774.05    71992.48    202.29 o 
  -6   0   8      475.78      496.42     41.04 o 
  -5   0   8     4551.39     4623.47     63.41 o 
  -4   0   8      170.59      236.29     47.17 o 
  -3   0   8     2052.42     1972.08     47.61 o 
  -2   0   8      765.37      712.28     53.82 o 
  -1   0   8     9012.16     8907.34     78.70 o 
   0   0   8     7417.48     7507.05    102.50 o 
   1   0   8    16801.31    16505.94    110.10 o 
   2   0   8    13377.44    13059.66     60.53 o 
   3   0   8     3355.07     3279.07     94.78 o 
   4   0   8     5862.36     6092.51     61.47 o 
   5   0   8      353.52      328.58     43.56 o 
   6   0   8     4153.49     4449.50     53.72 o 
   7   0   8     1199.73     1130.61     53.86 o 
   8   0   8     3084.50     2896.63     75.97 o 
   9   0   8       92.65       51.96     43.18 o 
  10   0   8     5469.60     5353.90     53.39 o 
  11   0   8      205.04      197.58     33.25 o 
  12   0   8     3062.33     3001.97     39.56 o 
  13   0   8       98.13      171.21     33.13 o 
  14   0   8      696.37      754.62     35.11 o 
  15   0   8      243.12      211.48     33.08 o 
  16   0   8       45.87       69.92     29.48 o 
  17   0   8      140.68      175.14     45.90 o 
  18   0   8       31.35       30.16     32.73 o 
  19   0   8       87.79       57.28     65.89 o 
 -26   1   8       32.36       50.68     60.39 o 
 -25   1   8      158.25      146.62     26.59 o 
 -24   1   8       32.57       68.38     26.11 o 
 -23   1   8      590.17      597.08     25.15 o 
 -22   1   8       56.43       64.97     25.64 o 
 -21   1   8      725.60      811.54     28.33 o 
 -20   1   8       14.64       43.09     30.88 o 
 -19   1   8     2843.19     2863.12     41.81 o 
 -18   1   8      314.09      333.95     36.81 o 
 -17   1   8     5771.54     5809.03     36.57 o 
 -16   1   8     2068.99     2042.79     26.96 o 
 -15   1   8     3318.59     3410.52     51.09 o 
 -14   1   8     2068.60     2039.26     28.70 o 
 -13   1   8     4383.93     4359.39     34.24 o 
 -12   1   8     5195.68     5071.03     32.75 o 
 -11   1   8     1248.61     1278.77     27.72 o 
 -10   1   8     3429.74     3074.46     32.01 o 
  -9   1   8      671.79      651.25     28.28 o 
  -8   1   8     8619.27     8405.58     51.88 o 
  -7   1   8       62.69       43.22     27.11 o 
  -6   1   8    26145.18    25707.16    305.56 o 
  -5   1   8       24.64       33.86     30.28 o 
  -4   1   8    11870.56    11595.09     94.12 o 
  -3   1   8      436.72      371.43     32.62 o 
  -2   1   8    17464.60    17523.41    212.19 o 
  -1   1   8     1366.63     1385.45     40.50 o 
   0   1   8    18306.83    18728.28    371.13 o 
   1   1   8    13584.26    13285.53    162.46 o 
   2   1   8     8170.02     8433.26     43.85 o 
   3   1   8     4065.08     3925.98     51.45 o 
   4   1   8      679.59      626.41     29.11 o 
   5   1   8     5346.97     5054.21     61.52 o 
   6   1   8      469.70      457.53     29.81 o 
   7   1   8     5145.86     5021.75     40.48 o 
   8   1   8       69.77       62.78     26.85 o 
   9   1   8     2977.01     2898.66     33.31 o 
  10   1   8       41.78       93.34     28.03 o 
  11   1   8     2442.85     2489.14     31.23 o 
  12   1   8      105.95       98.10     27.00 o 
  13   1   8     1194.15     1203.02     27.29 o 
  14   1   8      215.43      213.27     26.64 o 
  15   1   8      524.53      560.39     26.79 o 
  16   1   8      397.87      380.20     26.40 o 
  17   1   8       98.39      132.76     26.34 o 
  18   1   8      159.69      173.73     27.03 o 
  19   1   8       54.18       65.98     28.17 o 
 -25   2   8       77.76       68.34     22.94 o 
 -24   2   8      527.08      528.78     23.34 o 
 -23   2   8       71.74       96.11     21.91 o 
 -22   2   8      678.99      746.95     24.25 o 
 -21   2   8        0.09       13.95     23.14 o 
 -20   2   8      919.18      963.63     24.88 o 
 -19   2   8       99.87      102.05     23.00 o 
 -18   2   8     2556.09     2564.89     70.82 o 
 -17   2   8      708.14      690.66     25.87 o 
 -16   2   8     3989.58     3836.15     49.76 o 
 -15   2   8      548.03      532.14     26.06 o 
 -14   2   8     4574.22     4456.12     76.16 o 
 -13   2   8     2545.64     2540.24     36.27 o 
 -12   2   8     1215.34     1213.73     28.95 o 
 -11   2   8     3814.00     3875.94     53.43 o 
 -10   2   8      837.86      835.17     28.98 o 
  -9   2   8     5873.50     5752.08     66.25 o 
  -8   2   8     1375.40     1306.79     32.76 o 
  -7   2   8    16373.86    15927.34    105.26 o 
  -6   2   8       30.12       11.12     28.56 o 
  -5   2   8    33004.37    31898.76    229.23 o 
  -4   2   8      498.21      450.29     28.79 o 
  -3   2   8    13583.52    12428.16    101.96 o 
  -2   2   8     3323.03     3193.15     39.53 o 
  -1   2   8     1295.02     1122.71     38.47 o 
   0   2   8      226.00      193.77     30.58 o 
   1   2   8     1646.94     1709.86     32.54 o 
   2   2   8     2096.33     2120.12     66.37 o 
   3   2   8     4411.41     4399.16     63.22 o 
   4   2   8     8708.11     8661.88     86.91 o 
   5   2   8     1773.12     1804.93     38.71 o 
   6   2   8    15581.27    15319.55    233.71 o 
   7   2   8      173.38      177.12     34.77 o 
   8   2   8     5690.72     5638.36     80.06 o 
   9   2   8       27.98       28.59     28.04 o 
  10   2   8      143.24      174.98     26.86 o 
  11   2   8       59.75       56.20     26.71 o 
  12   2   8       56.40       71.37     24.82 o 
  13   2   8        4.82       21.47     25.79 o 
  14   2   8      669.64      678.74     27.32 o 
  15   2   8      509.50      497.69     27.68 o 
  16   2   8      636.40      678.87     41.73 o 
  17   2   8      791.17      691.76     28.54 o 
  18   2   8      189.78      185.73     29.62 o 
 -24   3   8       92.11       84.97     27.53 o 
 -23   3   8      400.58      399.45     25.78 o 
 -22   3   8       13.52       53.72     24.85 o 
 -21   3   8      875.91      891.82     25.60 o 
 -20   3   8       18.01       62.44     23.65 o 
 -19   3   8     1692.64     1719.12     42.23 o 
 -18   3   8      169.27      180.38     24.20 o 
 -17   3   8     1535.52     1637.98     29.78 o 
 -16   3   8      525.54      520.46     24.13 o 
 -15   3   8     2005.22     2083.59     50.96 o 
 -14   3   8      433.23      430.03     25.01 o 
 -13   3   8     2624.50     2595.95     54.51 o 
 -12   3   8     2615.48     2671.91     50.39 o 
 -11   3   8      588.59      559.37     37.90 o 
 -10   3   8     6626.46     6599.50     68.59 o 
  -9   3   8      634.34      622.85     30.94 o 
  -8   3   8     7685.22     7697.63     54.73 o 
  -7   3   8      366.27      371.21     29.13 o 
  -6   3   8    12982.16    12920.74    144.54 o 
  -5   3   8        5.35       55.96     26.81 o 
  -4   3   8    11661.96    11220.99    139.35 o 
  -3   3   8     1095.43     1087.79     33.40 o 
  -2   3   8     5335.67     5281.84     78.10 o 
  -1   3   8      748.32      817.06     29.22 o 
   0   3   8     3605.54     3502.22     37.55 o 
   1   3   8      450.98      550.24     32.16 o 
   2   3   8     1369.71     1327.47     40.09 o 
   3   3   8     3655.48     3598.60     40.43 o 
   4   3   8     1970.92     1854.48     38.20 o 
   5   3   8     5235.86     5230.67    126.84 o 
   6   3   8      384.68      355.00     31.92 o 
   7   3   8     4751.01     4578.97     75.71 o 
   8   3   8        3.07       57.80     32.69 o 
   9   3   8     2155.69     2097.52     44.50 o 
  10   3   8        5.68       19.95     29.01 o 
  11   3   8     1389.74     1446.89     29.49 o 
  12   3   8       71.67       43.72     31.00 o 
  13   3   8      690.63      723.97     28.73 o 
  14   3   8      171.84      176.13     31.47 o 
  15   3   8      281.97      277.46     30.78 o 
  16   3   8      147.83      158.63     28.03 o 
  17   3   8       75.86      122.14     28.71 o 
 -22   4   8      677.96      624.23     28.76 o 
 -21   4   8        7.15       10.42     27.33 o 
 -20   4   8     1875.78     1794.17     31.56 o 
 -19   4   8        2.16       32.08     32.84 o 
 -18   4   8     1087.09     1118.68     30.35 o 
 -17   4   8      127.55      127.21     26.77 o 
 -16   4   8      165.39      133.79     26.91 o 
 -15   4   8      334.40      306.12     27.18 o 
 -14   4   8      542.13      549.39     25.91 o 
 -13   4   8      469.70      482.79     26.87 o 
 -12   4   8     1332.60     1305.43     29.55 o 
 -11   4   8     3575.03     3560.02     70.42 o 
 -10   4   8     2922.53     2824.33     31.44 o 
  -9   4   8    11471.43    11369.79    106.08 o 
  -8   4   8      595.85      592.96     25.45 o 
  -7   4   8     6209.73     6175.87     71.54 o 
  -6   4   8       26.92       81.02     27.38 o 
  -5   4   8     1075.02     1066.30     24.91 o 
  -4   4   8       27.78       25.45     24.04 o 
  -3   4   8     1392.23     1330.12     28.21 o 
  -2   4   8      305.15      314.42     26.99 o 
  -1   4   8     4532.50     4446.31     72.10 o 
   0   4   8     1867.84     1798.39     31.53 o 
   1   4   8     5190.24     5229.65     68.42 o 
   2   4   8     6921.93     6819.13    163.50 o 
   3   4   8     1682.16     1700.54     35.87 o 
   4   4   8     3347.92     3405.83     46.45 o 
   5   4   8      830.69      851.85     32.28 o 
   6   4   8      321.65      409.24     53.35 o 
   7   4   8      101.62      140.67     30.60 o 
   8   4   8      635.67      644.12     29.56 o 
   9   4   8        0.26       64.64     48.76 o 
  10   4   8     1571.26     1568.50     32.08 o 
  11   4   8       85.76       92.93     32.53 o 
  12   4   8      962.12      994.40     56.77 o 
  13   4   8      243.53      232.78     28.16 o 
  14   4   8      317.32      306.66     29.35 o 
  15   4   8       49.96       67.78     30.40 o 
 -20   5   8        0.68       -5.24     27.33 o 
 -19   5   8      765.61      687.62     50.66 o 
 -18   5   8        0.71        2.48     29.15 o 
 -17   5   8     1212.48     1229.77     27.73 o 
 -16   5   8      213.16      300.98     43.28 o 
 -15   5   8     1097.52     1118.78     45.62 o 
 -14   5   8     1027.07     1022.72     27.39 o 
 -13   5   8      460.62      506.87     26.82 o 
 -12   5   8     1161.41     1150.41     28.26 o 
 -11   5   8      282.53      325.69     26.39 o 
 -10   5   8     1405.96     1371.51     34.42 o 
  -9   5   8      406.82      432.57     25.59 o 
  -8   5   8     1875.91     1986.48     46.08 o 
  -7   5   8      150.70      190.34     21.86 o 
  -6   5   8     1954.73     2071.73     30.16 o 
  -5   5   8        3.76       38.35     22.46 o 
  -4   5   8     3302.64     3393.72     57.22 o 
  -3   5   8      112.39      169.72     24.08 o 
  -2   5   8     3177.27     3204.94     33.07 o 
  -1   5   8      666.81      681.68     27.16 o 
   0   5   8     2130.70     2131.58     32.74 o 
   1   5   8     2349.09     2363.55     60.02 o 
   2   5   8     1289.42     1297.36     30.41 o 
   3   5   8     1713.46     1699.02     43.08 o 
   4   5   8      810.19      785.15     33.95 o 
   5   5   8      631.20      621.53     33.39 o 
   6   5   8      221.97      241.09     54.69 o 
   7   5   8      533.84      567.77     60.12 o 
   8   5   8        2.00       22.36     30.68 o 
   9   5   8      763.51      811.38     32.67 o 
  10   5   8        6.72      136.71     42.95 o 
  11   5   8      611.37      609.83     30.44 o 
  12   5   8       98.91      145.00     30.91 o 
  13   5   8      398.10      366.18     31.99 o 
 -17   6   8        3.48       25.50     31.65 o 
 -16   6   8      760.40      637.74     26.81 o 
 -15   6   8      170.32      140.37     24.36 o 
 -14   6   8      468.23      490.85     25.93 o 
 -13   6   8      757.69      780.27     24.87 o 
 -12   6   8      158.94      217.49     24.69 o 
 -11   6   8      560.11      559.78     23.79 o 
 -10   6   8      103.59      154.68     24.23 o 
  -9   6   8      937.97     1038.80     23.60 o 
  -8   6   8      163.73      172.08     23.03 o 
  -7   6   8     1747.24     1815.25     43.25 o 
  -6   6   8       76.47      105.30     23.19 o 
  -5   6   8     3645.91     3683.31     58.07 o 
  -4   6   8       48.40       67.19     25.65 o 
  -3   6   8     2827.89     2985.62     65.72 o 
  -2   6   8      173.83      184.31     27.06 o 
  -1   6   8      190.31      280.51     42.56 o 
   0   6   8       97.37       91.17     28.05 o 
   1   6   8       27.20       81.89     35.31 o 
   2   6   8      168.39      220.82     30.82 o 
   3   6   8      286.54      253.34     44.51 o 
   4   6   8     1019.12     1126.64     78.94 o 
   5   6   8      460.29      426.99     29.69 o 
   6   6   8     2070.95     2067.67     44.43 o 
   7   6   8       91.30      185.38     55.94 o 
   8   6   8     1051.49      974.67     35.17 o 
   9   6   8        5.65       28.96     33.85 o 
  10   6   8      171.52      167.85     33.08 o 
 -11   7   8      227.76      235.52     25.78 o 
 -10   7   8      377.88      267.43     25.38 o 
  -9   7   8       25.45       36.72     26.78 o 
  -8   7   8      524.76      468.48     25.27 o 
  -7   7   8        3.86       28.59     24.41 o 
  -6   7   8      521.42      517.73     24.23 o 
  -5   7   8       12.41       50.25     23.72 o 
  -4   7   8     1175.71     1139.10     32.12 o 
  -3   7   8       60.89       65.09     30.22 o 
  -2   7   8     1246.87     1129.56     42.63 o 
  -1   7   8      128.12      126.33     30.56 o 
   0   7   8      547.89      567.63     30.79 o 
   1   7   8      152.41       86.50     49.24 o 
   2   7   8      129.42       93.55     32.29 o 
   3   7   8      239.19      219.62     32.80 o 
   4   7   8       57.67       35.60     32.42 o 
 -26   1   9        0.41        2.49     32.88 o 
 -25   1   9       37.27       46.06     23.44 o 
 -24   1   9       30.46       28.18     23.01 o 
 -23   1   9        0.37      -22.88     24.75 o 
 -22   1   9       97.92      118.06     21.27 o 
 -21   1   9       11.70        6.88     23.67 o 
 -20   1   9      212.47      290.92     28.58 o 
 -19   1   9       13.68       46.84     22.35 o 
 -18   1   9       10.85       36.48     22.69 o 
 -17   1   9       19.82       26.36     24.20 o 
 -16   1   9       15.78       50.97     25.61 o 
 -15   1   9      157.23      153.63     24.69 o 
 -14   1   9      143.33      188.32     27.06 o 
 -13   1   9      269.12      342.51     26.97 o 
 -12   1   9       57.09       85.32     25.16 o 
 -11   1   9      234.10      265.37     27.00 o 
 -10   1   9     1723.96     1637.22     30.75 o 
  -9   1   9     1102.80      949.72     31.47 o 
  -8   1   9       92.77       72.14     26.28 o 
  -7   1   9      157.59      143.07     26.17 o 
  -6   1   9       44.56      103.27     26.41 o 
  -5   1   9      807.65      784.20     32.73 o 
  -4   1   9       76.17       87.81     32.15 o 
  -3   1   9     6197.84     6355.75     77.50 o 
  -2   1   9     1030.64      986.56     31.60 o 
  -1   1   9      337.66      392.25     40.82 o 
   0   1   9      348.79      395.97     38.28 o 
   1   1   9     2530.36     2401.22     45.44 o 
   2   1   9     1499.22     1522.79     38.01 o 
   3   1   9     1947.26     1782.70     30.50 o 
   4   1   9      836.15      848.94     30.10 o 
   5   1   9       61.91       92.18     28.82 o 
   6   1   9      113.37       95.95     30.50 o 
   7   1   9      313.31      295.46     30.32 o 
   8   1   9      808.99      836.16     31.04 o 
   9   1   9      295.71      330.39     31.54 o 
  10   1   9      193.34      214.55     31.11 o 
  11   1   9        1.24       87.15     26.81 o 
  12   1   9      218.19      251.95     28.09 o 
  13   1   9      108.13      146.48     35.53 o 
  14   1   9       85.76      115.88     25.25 o 
  15   1   9        0.16      -12.16     29.64 o 
  16   1   9        0.14       10.05     37.93 o 
  17   1   9       33.19       35.45     30.07 o 
  18   1   9        4.02       55.55     31.58 o 
 -25   2   9        0.29       10.93     28.70 o 
 -24   2   9        1.55      -10.04     24.66 o 
 -23   2   9        1.32       31.98     24.27 o 
 -22   2   9       16.06       73.63     21.71 o 
 -21   2   9        0.69       29.78     23.61 o 
 -20   2   9        5.48        6.83     24.05 o 
 -19   2   9        2.48        6.27     24.46 o 
 -18   2   9        3.26       14.85     23.93 o 
 -17   2   9       53.94       65.60     22.80 o 
 -16   2   9       92.39      152.25     24.74 o 
 -15   2   9     1170.44     1175.14     27.22 o 
 -14   2   9      333.35      375.42     26.03 o 
 -13   2   9       68.33       86.14     25.89 o 
 -12   2   9       73.82       82.37     27.09 o 
 -11   2   9      297.84      325.71     27.61 o 
 -10   2   9       86.35       96.38     25.39 o 
  -9   2   9       53.53      102.12     27.03 o 
  -8   2   9       72.49      109.35     26.61 o 
  -7   2   9      261.36      226.33     27.80 o 
  -6   2   9      253.82      299.81     28.73 o 
  -5   2   9      519.60      471.27     27.60 o 
  -4   2   9     1925.11     2025.39     30.43 o 
  -3   2   9      348.97      502.74     30.82 o 
  -2   2   9      233.36      243.54     33.81 o 
  -1   2   9      415.53      428.06     34.44 o 
   0   2   9        3.17       -4.92     29.65 o 
   1   2   9      548.61      536.50     32.44 o 
   2   2   9      118.03      187.66     34.36 o 
   3   2   9      246.66      229.87     30.13 o 
   4   2   9      237.79      276.07     40.62 o 
   5   2   9       32.07       39.93     33.88 o 
   6   2   9       41.53       72.79     34.14 o 
   7   2   9      102.36      107.31     32.84 o 
   8   2   9       18.37       50.37     31.51 o 
   9   2   9        2.97       43.40     31.04 o 
  10   2   9      200.75      236.92     35.47 o 
  11   2   9       12.95        9.58     30.66 o 
  12   2   9        1.18       37.05     25.28 o 
  13   2   9       34.85      102.25     24.77 o 
  14   2   9        7.43       42.43     26.63 o 
  15   2   9       30.98       59.58     25.87 o 
  16   2   9        5.79        4.65     32.37 o 
  17   2   9        1.06       39.35     32.83 o 
 -24   3   9        7.57       51.55     26.58 o 
 -23   3   9        6.09       46.68     24.07 o 
 -22   3   9        6.92       14.89     23.91 o 
 -21   3   9       21.32       -9.26     24.37 o 
 -20   3   9      110.53      143.98     22.11 o 
 -19   3   9        6.04       71.26     23.26 o 
 -18   3   9      180.91      267.74     24.39 o 
 -17   3   9       33.08       36.45     22.87 o 
 -16   3   9      483.40      436.94     25.75 o 
 -15   3   9        1.07       19.46     23.25 o 
 -14   3   9     2072.92     2113.75     30.86 o 
 -13   3   9      176.85      176.13     26.09 o 
 -12   3   9        9.90       59.17     31.30 o 
 -11   3   9      196.12      214.80     34.21 o 
 -10   3   9        7.74       49.27     30.28 o 
  -9   3   9      728.80      700.90     31.72 o 
  -8   3   9      223.31      261.27     28.98 o 
  -7   3   9      546.71      526.96     27.20 o 
  -6   3   9      494.55      421.35     27.73 o 
  -5   3   9      848.90      864.94     26.47 o 
  -4   3   9       56.06       41.94     31.58 o 
  -3   3   9     3218.78     3181.36     37.48 o 
  -2   3   9      139.78      132.23     29.14 o 
  -1   3   9     1165.37     1136.29     29.31 o 
   0   3   9      152.68      189.94     30.46 o 
   1   3   9      624.77      652.62     30.46 o 
   2   3   9      866.62      877.35     33.38 o 
   3   3   9      651.49      655.55     30.58 o 
   4   3   9     2064.47     2086.28     35.25 o 
   5   3   9      298.78      325.12     42.52 o 
   6   3   9      686.16      632.28     38.62 o 
   7   3   9       83.74      186.68     33.73 o 
   8   3   9     1276.82     1234.05     36.02 o 
   9   3   9       57.52       48.21     32.74 o 
  10   3   9      134.89      141.30     29.78 o 
  11   3   9       95.79       93.77     34.63 o 
  12   3   9      208.93      283.75     38.66 o 
  13   3   9       71.72       78.11     34.32 o 
  14   3   9       49.20       64.70     39.28 o 
  15   3   9       71.58      106.26     38.04 o 
  16   3   9       20.89       67.48     33.73 o 
 -22   4   9       34.41       57.68     26.70 o 
 -21   4   9       55.18       81.59     27.25 o 
 -20   4   9       84.63       85.98     30.31 o 
 -19   4   9        0.93       -2.40     25.87 o 
 -18   4   9        1.64       46.88     26.82 o 
 -17   4   9       28.13       58.77     33.79 o 
 -16   4   9        3.24      -23.79     23.79 o 
 -15   4   9      447.79      418.10     27.67 o 
 -14   4   9       16.10       90.04     27.47 o 
 -13   4   9       93.42      112.47     33.09 o 
 -12   4   9      349.51      346.35     27.94 o 
 -11   4   9       87.12      144.61     25.37 o 
 -10   4   9      199.37      204.73     26.17 o 
  -9   4   9      315.40      320.61     27.27 o 
  -8   4   9       10.82       25.62     26.95 o 
  -7   4   9       13.64       45.47     26.31 o 
  -6   4   9       65.25      102.98     27.21 o 
  -5   4   9      142.40      165.86     21.38 o 
  -4   4   9        0.36       14.96     24.67 o 
  -3   4   9      163.51      179.11     23.35 o 
  -2   4   9      308.14      323.64     26.23 o 
  -1   4   9      305.43      318.02     28.24 o 
   0   4   9      408.53      395.17     28.22 o 
   1   4   9       53.57       65.76     29.49 o 
   2   4   9      102.85       67.79     32.41 o 
   3   4   9      574.66      578.70     32.88 o 
   4   4   9       13.26       45.85     43.30 o 
   5   4   9       17.77      -13.78     30.32 o 
   6   4   9      111.27      120.58     30.67 o 
   7   4   9      173.30      202.45     48.91 o 
   8   4   9       32.65       34.04     40.90 o 
   9   4   9       67.61       94.82     31.91 o 
  10   4   9      104.25       83.49     32.14 o 
  11   4   9        0.48      -24.76     31.89 o 
  12   4   9       19.80      103.80     31.36 o 
  13   4   9       24.12      127.02     38.10 o 
  14   4   9       24.30       14.11     39.71 o 
  15   4   9        1.59       44.34     37.29 o 
 -20   5   9       32.69       49.39     28.78 o 
 -19   5   9       55.26       39.67     28.89 o 
 -18   5   9      150.23      215.84     25.87 o 
 -17   5   9      126.39      136.20     33.28 o 
 -16   5   9       12.31       53.34     25.72 o 
 -15   5   9       82.47      104.01     40.67 o 
 -14   5   9       73.73       70.09     32.17 o 
 -13   5   9       52.93       51.13     27.22 o 
 -12   5   9       19.71        3.79     27.58 o 
 -11   5   9      201.89      225.59     25.93 o 
 -10   5   9      272.23      317.24     26.97 o 
  -9   5   9       48.29       63.89     21.24 o 
  -8   5   9      614.40      612.62     23.18 o 
  -7   5   9      281.82      306.55     22.70 o 
  -6   5   9      438.46      399.35     22.20 o 
  -5   5   9        8.65       31.84     23.38 o 
  -4   5   9       21.41       38.55     25.36 o 
  -3   5   9      164.05      228.61     25.94 o 
  -2   5   9      222.26      181.04     24.12 o 
  -1   5   9        0.29        6.70     26.80 o 
   0   5   9       38.57       37.87     29.00 o 
   1   5   9      575.15      529.18     32.04 o 
   2   5   9       10.48       70.82     30.86 o 
   3   5   9      309.69      321.51     30.96 o 
   4   5   9       36.12       45.72     40.41 o 
   5   5   9      107.44      106.30     31.07 o 
   6   5   9       22.85      117.34     30.47 o 
   7   5   9        3.47       -8.52     30.58 o 
   8   5   9      214.63      294.61     50.71 o 
   9   5   9       39.95       50.33     32.72 o 
  10   5   9       25.47       45.01     28.62 o 
  11   5   9       38.20        4.91     32.79 o 
  12   5   9      198.41      153.30     33.93 o 
 -17   6   9        9.02      100.61     54.78 o 
 -16   6   9      167.47      154.55     28.84 o 
 -15   6   9       14.39        1.00     30.58 o 
 -14   6   9       33.30      -20.94     25.79 o 
 -13   6   9       11.67       34.07     24.79 o 
 -12   6   9       10.51        9.88     23.35 o 
 -11   6   9       35.92       40.53     24.52 o 
 -10   6   9       69.19      103.91     22.02 o 
  -9   6   9      142.91      123.47     22.28 o 
  -8   6   9        2.01        2.59     23.81 o 
  -7   6   9      381.56      406.18     23.62 o 
  -6   6   9        9.68       33.45     29.37 o 
  -5   6   9      263.20      240.40     22.89 o 
  -4   6   9       79.40       91.48     25.83 o 
  -3   6   9       37.78       33.90     24.39 o 
  -2   6   9       30.48       52.89     28.53 o 
  -1   6   9       21.48       41.46     27.64 o 
   0   6   9       18.19       10.54     26.03 o 
   1   6   9       50.83       41.88     29.68 o 
   2   6   9       39.89       76.15     30.26 o 
   3   6   9       68.66       82.43     36.18 o 
   4   6   9      181.92      192.88     39.62 o 
   5   6   9        5.44       17.17     31.84 o 
   6   6   9      153.88      199.47     48.18 o 
   7   6   9       15.91       60.94     32.10 o 
   8   6   9       24.17       19.84     43.05 o 
   9   6   9        0.23      -45.08     45.08 o 
 -11   7   9        3.31       15.01     25.52 o 
 -10   7   9        9.54        7.89     25.18 o 
  -9   7   9      153.28      184.46     26.31 o 
  -8   7   9        4.24        2.24     23.85 o 
  -7   7   9      116.16      102.04     23.61 o 
  -6   7   9      122.60      102.96     24.44 o 
  -5   7   9       21.76       19.72     24.49 o 
  -4   7   9      153.20      145.52     26.87 o 
  -3   7   9      214.92      256.44     29.07 o 
  -2   7   9       54.55       94.00     28.90 o 
  -1   7   9      106.66       84.78     30.72 o 
   0   7   9       59.37       67.10     30.23 o 
   1   7   9        0.08       49.71     39.22 o 
   2   7   9      111.90      128.27     32.98 o 
   3   7   9       12.46       42.84     32.61 o 
 -26   0  10      236.57      192.45     33.13 o 
 -25   0  10      217.75      212.58     28.57 o 
 -24   0  10      521.67      455.35     39.81 o 
 -23   0  10      482.29      559.08     32.06 o 
 -22   0  10     1816.96     1978.20     34.38 o 
 -21   0  10      248.40      333.70     33.47 o 
 -20   0  10     1509.99     1606.68     44.32 o 
 -19   0  10       87.71       83.96     32.96 o 
 -18   0  10      354.02      442.72     63.20 o 
 -17   0  10      459.58      448.39     61.18 o 
 -16   0  10     1515.75     1530.14     38.23 o 
 -15   0  10      501.42      566.57     35.39 o 
 -14   0  10     8179.43     8018.47     76.95 o 
 -13   0  10     3669.28     3499.51     45.65 o 
 -12   0  10    17430.73    16973.05    160.87 o 
 -11   0  10    13749.03    13835.27    172.01 o 
 -10   0  10     6557.35     6427.94     48.11 o 
  -9   0  10     2574.27     2277.03     43.67 o 
  -8   0  10     1033.22      901.19     37.23 o 
  -7   0  10     3969.54     3801.88     40.34 o 
  -6   0  10        7.04       38.23     38.81 o 
  -5   0  10    12524.02    12106.26    171.61 o 
  -4   0  10       13.95       26.43     40.84 o 
  -3   0  10    14867.46    14094.20    240.41 o 
  -2   0  10      141.07      129.45     47.43 o 
  -1   0  10    16041.42    15214.06    166.91 o 
   0   0  10     1177.55     1026.12     46.06 o 
   1   0  10     9195.81     8946.62    173.45 o 
   2   0  10     4224.37     4316.10     55.79 o 
   3   0  10     2014.92     2065.78    130.91 o 
   4   0  10     1089.65      979.25     49.01 o 
   5   0  10     1697.92     1645.04     59.36 o 
   6   0  10     2841.39     2732.68     45.04 o 
   7   0  10      600.85      606.72     85.03 o 
   8   0  10     7363.09     7048.88     58.31 o 
   9   0  10      678.93      623.14     45.00 o 
  10   0  10     3061.89     2978.46     50.84 o 
  11   0  10       30.25       83.98     42.24 o 
  12   0  10      810.02      818.75     41.50 o 
  13   0  10        1.42        1.64     42.90 o 
  14   0  10       66.44       95.02     48.31 o 
  15   0  10       10.58       28.52     42.81 o 
  16   0  10      196.57      211.86     46.02 o 
  17   0  10      180.06      243.45     45.82 o 
  18   0  10      155.29      167.89     69.98 o 
 -26   1  10      110.88      147.43     24.17 o 
 -25   1  10      215.25      242.85     23.07 o 
 -24   1  10       42.39       43.68     23.24 o 
 -23   1  10      425.21      374.25     23.67 o 
 -22   1  10      140.59      167.29     22.14 o 
 -21   1  10     1675.81     1672.56     31.22 o 
 -20   1  10      211.46      215.85     23.81 o 
 -19   1  10     2420.67     2461.14     27.99 o 
 -18   1  10       15.02       47.91     21.69 o 
 -17   1  10     4764.24     4909.68     42.00 o 
 -16   1  10      232.66      247.16     24.62 o 
 -15   1  10     4981.09     4827.15     38.24 o 
 -14   1  10      954.60      933.76     26.68 o 
 -13   1  10     4079.72     4102.38     33.59 o 
 -12   1  10     2533.38     2492.61     36.96 o 
 -11   1  10     2570.45     2211.78     28.98 o 
 -10   1  10     2662.28     2516.12     38.73 o 
  -9   1  10     3243.29     3311.90     27.98 o 
  -8   1  10     5621.12     5094.66     30.82 o 
  -7   1  10     1533.57     1541.43     27.81 o 
  -6   1  10    23021.92    23040.52    160.06 o 
  -5   1  10      248.05      249.51     30.65 o 
  -4   1  10    30366.24    31111.26    261.82 o 
  -3   1  10      394.83      530.82     31.05 o 
  -2   1  10     8518.92     7912.78    108.71 o 
  -1   1  10      230.13      243.64     37.40 o 
   0   1  10     6564.36     6146.86     83.69 o 
   1   1  10      761.92      715.56     31.51 o 
   2   1  10     4480.44     4431.86     36.32 o 
   3   1  10     2629.66     2502.73     30.46 o 
   4   1  10     2602.56     2630.98     30.85 o 
   5   1  10     1730.31     1631.32     29.95 o 
   6   1  10      768.10      771.70     31.66 o 
   7   1  10     4354.42     4268.24     38.11 o 
   8   1  10      271.11      301.99     31.12 o 
   9   1  10     2416.55     2444.22     34.34 o 
  10   1  10       90.14       97.63     35.14 o 
  11   1  10     1514.49     1502.15     32.19 o 
  12   1  10        0.04       47.33     28.42 o 
  13   1  10      900.72      847.13     32.38 o 
  14   1  10        5.83       27.65     31.61 o 
  15   1  10      333.01      320.69     30.74 o 
  16   1  10      105.60      143.54     32.36 o 
  17   1  10       91.82      135.75     33.44 o 
 -25   2  10      136.53      158.38     26.61 o 
 -24   2  10      217.71      206.60     23.75 o 
 -23   2  10       42.22       57.54     24.08 o 
 -22   2  10      499.35      504.93     23.85 o 
 -21   2  10      172.65      164.03     27.97 o 
 -20   2  10     1196.07     1267.66     25.72 o 
 -19   2  10      112.91      158.66     24.39 o 
 -18   2  10     6057.01     6277.54     40.72 o 
 -17   2  10      137.50      135.02     22.89 o 
 -16   2  10     4763.63     4707.39     63.85 o 
 -15   2  10      597.47      583.62     24.65 o 
 -14   2  10     1304.49     1344.66     26.67 o 
 -13   2  10      606.71      627.41     53.39 o 
 -12   2  10     1135.00     1193.21     29.18 o 
 -11   2  10     1643.64     1690.66     36.17 o 
 -10   2  10     1663.06     1668.34     28.61 o 
  -9   2  10     6906.47     6805.34     74.26 o 
  -8   2  10     6672.35     6640.00     56.18 o 
  -7   2  10    17292.56    17097.47    205.54 o 
  -6   2  10     1250.64     1235.39     26.49 o 
  -5   2  10    16955.41    16568.11    189.19 o 
  -4   2  10      223.52      277.97     25.91 o 
  -3   2  10     2417.72     2404.72     32.26 o 
  -2   2  10       31.32       88.37     30.25 o 
  -1   2  10     2465.46     2338.41     36.78 o 
   0   2  10      484.80      540.97     32.07 o 
   1   2  10     7694.05     7530.94    114.70 o 
   2   2  10     3986.01     3975.39     47.30 o 
   3   2  10     9061.17     9040.43    114.57 o 
   4   2  10     5769.25     5670.22     37.18 o 
   5   2  10     3566.83     3548.40     55.99 o 
   6   2  10     4564.77     4633.69     54.35 o 
   7   2  10      161.35      219.70     28.52 o 
   8   2  10      381.23      403.19     39.97 o 
   9   2  10        3.22       72.97     29.35 o 
  10   2  10       45.75       46.50     30.03 o 
  11   2  10       38.59       49.63     30.23 o 
  12   2  10      757.51      779.96     31.88 o 
  13   2  10       21.82       -8.98     32.82 o 
  14   2  10     1452.81     1477.47     34.30 o 
  15   2  10      225.39      224.60     33.67 o 
  16   2  10      588.16      553.27     33.95 o 
  17   2  10      183.06      136.80     33.61 o 
 -24   3  10       81.36       63.50     24.71 o 
 -23   3  10      214.48      202.81     23.48 o 
 -22   3  10       99.28       83.78     25.46 o 
 -21   3  10      732.46      780.19     38.67 o 
 -20   3  10       87.13      137.74     22.14 o 
 -19   3  10     1941.90     2007.97     39.70 o 
 -18   3  10       21.24       74.05     23.18 o 
 -17   3  10     3474.02     3551.72     58.96 o 
 -16   3  10      143.68      137.72     24.31 o 
 -15   3  10     1712.01     1765.42     32.18 o 
 -14   3  10      342.26      320.06     28.44 o 
 -13   3  10     2264.33     2121.05     31.38 o 
 -12   3  10      269.07      281.32     37.83 o 
 -11   3  10     1722.62     1675.67     36.99 o 
 -10   3  10     3924.45     3815.48     45.51 o 
  -9   3  10     2406.23     2275.93     33.57 o 
  -8   3  10    10843.93    10538.02    161.52 o 
  -7   3  10     1229.44     1218.09     28.57 o 
  -6   3  10     9617.70     9370.88     95.69 o 
  -5   3  10      474.03      505.96     29.20 o 
  -4   3  10     8602.60     8532.31    177.01 o 
  -3   3  10       16.75       93.03     32.39 o 
  -2   3  10     4069.74     3931.04     62.89 o 
  -1   3  10      323.20      277.43     29.14 o 
   0   3  10     1921.81     1930.13     36.28 o 
   1   3  10      650.95      625.31     30.33 o 
   2   3  10     1314.01     1324.92     32.57 o 
   3   3  10     1151.60     1250.48     35.12 o 
   4   3  10     1233.28     1185.73     35.16 o 
   5   3  10     2229.53     2220.32     37.46 o 
   6   3  10     2585.26     2542.27     52.12 o 
   7   3  10     3432.76     3478.91     53.91 o 
   8   3  10      424.19      472.61     32.80 o 
   9   3  10     2011.00     1997.19     94.12 o 
  10   3  10        3.06       39.41     41.69 o 
  11   3  10      723.71      711.61     42.86 o 
  12   3  10        1.45        9.54     33.77 o 
  13   3  10      224.84      258.41     35.75 o 
  14   3  10       22.89       24.11     30.12 o 
  15   3  10      189.58      181.05     34.46 o 
  16   3  10       18.14       21.24     42.35 o 
 -22   4  10      608.64      564.90     39.71 o 
 -21   4  10       12.27       78.85     29.01 o 
 -20   4  10      707.31      652.55     33.35 o 
 -19   4  10        1.75       54.50     45.17 o 
 -18   4  10      601.39      696.05     31.35 o 
 -17   4  10       19.26       24.86     29.70 o 
 -16   4  10      762.34      790.12     25.52 o 
 -15   4  10      111.48      106.43     30.07 o 
 -14   4  10     3464.53     3418.69     48.29 o 
 -13   4  10     1066.97     1017.26     25.64 o 
 -12   4  10     4303.11     4232.10     33.43 o 
 -11   4  10     1785.72     1767.02     34.58 o 
 -10   4  10      911.96      945.76     29.02 o 
  -9   4  10     2012.03     1995.15     30.00 o 
  -8   4  10      401.04      438.30     26.79 o 
  -7   4  10     1658.82     1692.94     28.10 o 
  -6   4  10      107.55      127.05     24.85 o 
  -5   4  10     2253.15     2287.10     26.30 o 
  -4   4  10        0.13        9.52     25.46 o 
  -3   4  10     8062.85     8200.48    112.95 o 
  -2   4  10       53.80       63.11     26.23 o 
  -1   4  10     7375.29     7483.71     85.25 o 
   0   4  10      324.08      339.70     26.16 o 
   1   4  10     2702.42     2773.06     34.69 o 
   2   4  10      344.27      390.32     29.88 o 
   3   4  10      410.26      361.16     39.74 o 
   4   4  10      788.38      801.41     29.79 o 
   5   4  10      634.34      623.61     28.66 o 
   6   4  10     1116.47     1067.20     32.64 o 
   7   4  10      513.40      467.75     29.51 o 
   8   4  10     1577.01     1534.86     32.49 o 
   9   4  10       41.64       78.07     28.64 o 
  10   4  10     1350.66     1450.29     34.29 o 
  11   4  10        3.44        3.86     29.21 o 
  12   4  10      275.84      268.83     33.48 o 
  13   4  10        7.29       93.29     39.30 o 
  14   4  10       52.72       25.95     43.09 o 
 -20   5  10        2.60       76.48     28.72 o 
 -19   5  10      966.06      778.23     29.54 o 
 -18   5  10       10.78       23.11     35.35 o 
 -17   5  10     1059.31     1046.48     37.48 o 
 -16   5  10       20.80       32.67     27.11 o 
 -15   5  10     1306.59     1354.28     30.00 o 
 -14   5  10      259.71      219.32     25.90 o 
 -13   5  10      907.72      874.90     31.58 o 
 -12   5  10      584.36      587.51     27.46 o 
 -11   5  10      632.26      726.77     27.30 o 
 -10   5  10      449.45      448.12     27.10 o 
  -9   5  10      430.34      465.02     23.65 o 
  -8   5  10     1681.51     1713.59     24.94 o 
  -7   5  10      444.50      468.72     32.81 o 
  -6   5  10     2428.31     2432.28     60.76 o 
  -5   5  10       96.20      124.40     23.05 o 
  -4   5  10     3822.73     3876.67     83.49 o 
  -3   5  10       48.81       71.89     24.69 o 
  -2   5  10     3913.04     3936.06     30.77 o 
  -1   5  10       56.66       55.30     27.02 o 
   0   5  10     1982.54     2036.15     38.35 o 
   1   5  10       99.44      109.58     37.03 o 
   2   5  10      833.54      866.04     62.82 o 
   3   5  10      620.18      616.32     29.47 o 
   4   5  10      237.73      209.28     30.55 o 
   5   5  10      590.31      574.44     32.27 o 
   6   5  10      191.67      192.60     31.93 o 
   7   5  10      442.90      424.76     29.79 o 
   8   5  10       96.75       72.93     30.85 o 
   9   5  10      706.96      733.22     32.86 o 
  10   5  10       67.91       65.39     32.98 o 
  11   5  10      673.98      552.74     34.05 o 
  12   5  10        3.74       28.72     47.25 o 
 -17   6  10        0.59        4.53     69.77 o 
 -16   6  10      688.28      571.98     26.91 o 
 -15   6  10       30.86       32.72     30.84 o 
 -14   6  10      405.38      415.39     28.24 o 
 -13   6  10      164.41      189.07     27.84 o 
 -12   6  10      198.41      247.49     25.68 o 
 -11   6  10      580.04      592.93     24.38 o 
 -10   6  10      697.23      698.95     24.89 o 
  -9   6  10     1410.74     1397.34     31.55 o 
  -8   6  10      703.70      674.88     24.67 o 
  -7   6  10     2591.19     2695.89     28.97 o 
  -6   6  10      290.24      301.05     23.88 o 
  -5   6  10      943.69     1030.17     25.00 o 
  -4   6  10       23.14       25.68     25.74 o 
  -3   6  10      256.27      315.35     40.25 o 
  -2   6  10        4.02       22.33     27.56 o 
  -1   6  10      295.70      253.96     26.97 o 
   0   6  10       40.60       18.58     27.15 o 
   1   6  10      905.99      926.01     36.13 o 
   2   6  10      497.83      507.49     53.90 o 
   3   6  10     1380.05     1396.43     78.28 o 
   4   6  10     1158.63     1182.69     80.26 o 
   5   6  10      486.11      443.15     42.05 o 
   6   6  10      652.55      673.06     64.15 o 
   7   6  10       71.34       43.76     45.32 o 
   8   6  10       94.87       50.82     62.87 o 
 -10   7  10      371.67      332.72     25.81 o 
  -9   7  10      132.78       74.34     23.56 o 
  -8   7  10      638.31      507.07     25.83 o 
  -7   7  10      115.67      116.74     24.76 o 
  -6   7  10      694.48      586.41     25.87 o 
  -5   7  10      152.31      136.20     25.72 o 
  -4   7  10      673.99      644.60     31.31 o 
  -3   7  10        0.03       42.31     32.20 o 
  -2   7  10      754.70      784.29     38.31 o 
  -1   7  10       70.45       67.08     30.30 o 
   0   7  10      374.21      302.72     42.00 o 
   1   7  10       85.79      122.97     32.38 o 
   2   7  10      228.88      216.82     32.63 o 
 -26   1  11        9.41        0.99     23.38 o 
 -25   1  11        2.02       -9.81     22.78 o 
 -24   1  11        3.31       14.25     21.57 o 
 -23   1  11       20.73       39.40     22.03 o 
 -22   1  11        0.29       25.80     22.25 o 
 -21   1  11       70.44       81.12     23.51 o 
 -20   1  11       76.51      126.87     22.24 o 
 -19   1  11        5.34       29.92     22.60 o 
 -18   1  11        1.73       30.83     22.95 o 
 -17   1  11        3.10      -13.87     28.58 o 
 -16   1  11      805.18      732.46     24.79 o 
 -15   1  11        0.08        8.63     23.87 o 
 -14   1  11       43.45       80.38     26.13 o 
 -13   1  11       96.16      143.64     28.05 o 
 -12   1  11     2291.72     2250.81     28.85 o 
 -11   1  11       48.56       55.72     27.51 o 
 -10   1  11     1015.45     1025.60     25.16 o 
  -9   1  11      212.30      218.48     24.68 o 
  -8   1  11       26.53       54.78     22.61 o 
  -7   1  11     2866.74     2759.26     27.54 o 
  -6   1  11     2482.49     2596.81     29.75 o 
  -5   1  11     3056.84     2953.95     32.38 o 
  -4   1  11       12.02       34.28     28.49 o 
  -3   1  11       37.15       68.12     28.84 o 
  -2   1  11      228.09      257.86     29.24 o 
  -1   1  11     4402.79     4355.86     47.62 o 
   0   1  11       25.67        1.55     36.39 o 
   1   1  11     3351.86     3397.93     46.21 o 
   2   1  11       37.48       17.63     27.83 o 
   3   1  11       10.76        3.81     25.93 o 
   4   1  11      317.02      323.44     26.31 o 
   5   1  11      246.22      268.59     26.78 o 
   6   1  11      364.28      305.48     30.57 o 
   7   1  11      157.59      199.03     33.59 o 
   8   1  11        2.14       54.16     50.23 o 
   9   1  11       16.70       45.99     30.55 o 
  10   1  11      209.26      225.25     28.38 o 
  11   1  11       80.19      111.79     28.80 o 
  12   1  11       92.18      143.29     28.95 o 
  13   1  11        0.63      181.05     89.14 o 
  14   1  11       20.54       34.05     30.34 o 
  15   1  11       12.01       47.75     30.77 o 
  16   1  11       35.93       51.87     31.75 o 
  17   1  11       31.13       48.50     31.44 o 
 -25   2  11        1.11       25.96     32.93 o 
 -24   2  11        8.92       51.19     35.39 o 
 -23   2  11        0.15        3.71     25.72 o 
 -22   2  11       15.39       18.42     22.67 o 
 -21   2  11        3.44        0.98     23.15 o 
 -20   2  11      111.48      176.74     33.68 o 
 -19   2  11        8.94       25.74     23.68 o 
 -18   2  11       15.67       30.95     24.27 o 
 -17   2  11      141.15      251.14     34.57 o 
 -16   2  11        8.58       -2.68     25.59 o 
 -15   2  11       35.46       82.64     25.02 o 
 -14   2  11        0.06       48.33     25.22 o 
 -13   2  11      489.18      484.87     25.66 o 
 -12   2  11      656.54      621.40     26.96 o 
 -11   2  11        9.03       45.94     27.47 o 
 -10   2  11        0.32       19.06     29.07 o 
  -9   2  11      559.06      617.50     27.60 o 
  -8   2  11      134.33      134.74     27.32 o 
  -7   2  11       16.40       24.23     27.52 o 
  -6   2  11       91.77      134.72     25.30 o 
  -5   2  11        0.19       10.62     25.17 o 
  -4   2  11       94.67       79.54     25.98 o 
  -3   2  11      117.47      156.04     26.52 o 
  -2   2  11       40.72       77.43     29.18 o 
  -1   2  11       81.69       71.77     35.86 o 
   0   2  11      184.62      145.22     28.25 o 
   1   2  11      299.25      290.96     31.59 o 
   2   2  11       60.93       92.84     26.47 o 
   3   2  11      259.59      221.65     27.50 o 
   4   2  11        8.27       47.10     25.21 o 
   5   2  11      244.32      238.79     28.50 o 
   6   2  11      111.57      118.83     27.96 o 
   7   2  11       97.84       97.31     24.98 o 
   8   2  11       58.58       50.50     26.07 o 
   9   2  11      113.26      123.44     29.04 o 
  10   2  11       19.37       56.21     27.08 o 
  11   2  11       47.18       78.30     29.16 o 
  12   2  11       50.60      118.24     31.91 o 
  13   2  11        0.20      -15.67     31.12 o 
  14   2  11        3.81       37.03     31.36 o 
  15   2  11        0.11       37.44     32.14 o 
  16   2  11       29.65       45.02     33.04 o 
 -24   3  11        0.37       18.27     25.69 o 
 -23   3  11       19.94       46.51     22.03 o 
 -22   3  11       38.13       70.08     24.72 o 
 -21   3  11        5.19       64.95     23.63 o 
 -20   3  11      106.38      130.70     24.12 o 
 -19   3  11       47.85       41.26     22.90 o 
 -18   3  11        7.96       41.17     31.10 o 
 -17   3  11       65.12       74.04     23.71 o 
 -16   3  11      338.13      342.36     25.08 o 
 -15   3  11        0.27       40.49     25.44 o 
 -14   3  11     1677.39     1583.70     39.75 o 
 -13   3  11        2.69       -2.86     30.37 o 
 -12   3  11      709.12      731.65     30.42 o 
 -11   3  11     1767.65     1695.07     30.58 o 
 -10   3  11      571.58      603.16     32.58 o 
  -9   3  11      422.01      412.59     30.30 o 
  -8   3  11      622.82      629.50     26.76 o 
  -7   3  11      264.14      242.24     25.31 o 
  -6   3  11     1070.46     1075.76     24.97 o 
  -5   3  11     1692.50     1691.09     29.94 o 
  -4   3  11      316.94      272.29     28.53 o 
  -3   3  11      493.61      541.87     45.90 o 
  -2   3  11       11.12       -1.53     24.32 o 
  -1   3  11     1057.72     1026.70     28.11 o 
   0   3  11      418.17      400.19     27.18 o 
   1   3  11      425.50      438.26     31.66 o 
   2   3  11        2.04       -9.63     33.04 o 
   3   3  11       86.43       77.37     69.65 o 
   4   3  11        0.66       45.55     30.09 o 
   5   3  11      982.63     1037.75     34.94 o 
   6   3  11       50.91       70.58     31.15 o 
   7   3  11       68.78      107.87     30.22 o 
   8   3  11       12.08      -13.73     32.41 o 
   9   3  11        2.17       28.27     32.61 o 
  10   3  11       98.41      123.51     25.89 o 
  11   3  11      101.24       56.11     52.70 o 
  12   3  11       31.04       79.65     32.11 o 
  13   3  11        3.74       13.32     29.46 o 
  14   3  11       14.56       28.08     33.53 o 
  15   3  11        0.67       46.53     50.13 o 
 -22   4  11        1.35       45.56     30.27 o 
 -21   4  11       37.91      117.32     28.86 o 
 -20   4  11       16.84       43.69     27.04 o 
 -19   4  11       19.95       40.00     35.89 o 
 -18   4  11       30.20       61.87     25.21 o 
 -17   4  11        0.01       17.49     26.75 o 
 -16   4  11      155.16      214.77     24.85 o 
 -15   4  11      650.03      613.14     28.50 o 
 -14   4  11        0.84       36.01     27.33 o 
 -13   4  11      667.11      737.79     61.95 o 
 -12   4  11       23.99       93.76     27.26 o 
 -11   4  11       37.54       98.50     25.25 o 
 -10   4  11      654.19      682.70     27.05 o 
  -9   4  11       30.28       78.03     25.60 o 
  -8   4  11      166.75      155.37     24.78 o 
  -7   4  11       33.89       52.85     24.56 o 
  -6   4  11        2.96       41.95     25.42 o 
  -5   4  11      394.50      412.11     22.12 o 
  -4   4  11       27.55       53.23     24.96 o 
  -3   4  11      150.61      210.50     27.77 o 
  -2   4  11       98.55       80.35     24.54 o 
  -1   4  11      274.72      269.01     26.69 o 
   0   4  11      168.75      193.45     27.26 o 
   1   4  11        1.16       32.70     30.73 o 
   2   4  11       60.41       87.93     31.09 o 
   3   4  11       14.82       47.43     37.33 o 
   4   4  11       89.77      141.77     30.35 o 
   5   4  11      185.06      215.21     61.60 o 
   6   4  11      133.13      113.53     30.06 o 
   7   4  11        0.00       49.50     30.99 o 
   8   4  11       21.96       74.08     28.85 o 
   9   4  11        0.13        4.74     30.18 o 
  10   4  11       42.96       81.93     32.46 o 
  11   4  11        9.46       19.09     32.06 o 
  12   4  11        3.69       16.22     34.79 o 
  13   4  11        0.77       32.60     40.77 o 
 -20   5  11        5.03       16.91     29.38 o 
 -19   5  11       31.48       44.63     25.22 o 
 -18   5  11        7.96       58.77     50.57 o 
 -17   5  11       21.74      105.58     28.82 o 
 -16   5  11       85.40      127.00     30.79 o 
 -15   5  11      201.09      180.57     26.37 o 
 -14   5  11        9.35       33.26     24.79 o 
 -13   5  11        0.94       23.19     26.76 o 
 -12   5  11      334.45      363.22     28.49 o 
 -11   5  11        0.14      -16.45     26.29 o 
 -10   5  11      628.65      609.19     27.31 o 
  -9   5  11        9.94       15.78     23.27 o 
  -8   5  11        9.00       10.74     23.90 o 
  -7   5  11      227.60      264.79     23.22 o 
  -6   5  11       15.06       33.26     23.21 o 
  -5   5  11      434.36      441.88     24.99 o 
  -4   5  11      386.60      389.09     25.65 o 
  -3   5  11       48.12       68.10     26.22 o 
  -2   5  11      100.15      128.16     25.10 o 
  -1   5  11     1223.11     1206.18     26.61 o 
   0   5  11        3.92       11.21     34.57 o 
   1   5  11      484.50      487.08     29.02 o 
   2   5  11        0.73       23.71     51.41 o 
   3   5  11       52.35       80.65     28.16 o 
   4   5  11      570.62      568.71     31.65 o 
   5   5  11       57.93      107.64     42.45 o 
   6   5  11      214.50      219.60     30.92 o 
   7   5  11       34.06       13.32     31.02 o 
   8   5  11        6.67       30.89     31.85 o 
   9   5  11      102.22      120.64     29.55 o 
  10   5  11      165.33      200.80     30.35 o 
  11   5  11       16.75       86.88     35.12 o 
 -16   6  11       87.77       81.29     30.10 o 
 -15   6  11        0.92       40.09     26.25 o 
 -14   6  11       79.82       83.21     26.31 o 
 -13   6  11        7.32       53.68     28.41 o 
 -12   6  11        7.90       -0.91     33.14 o 
 -11   6  11      118.65      161.18     24.38 o 
 -10   6  11       33.37       58.70     23.61 o 
  -9   6  11      283.98      297.78     22.11 o 
  -8   6  11       50.48       75.69     22.07 o 
  -7   6  11      123.69      108.29     23.23 o 
  -6   6  11        7.72       -4.27     23.57 o 
  -5   6  11       69.47       33.74     23.41 o 
  -4   6  11        3.06       34.65     24.98 o 
  -3   6  11       21.28       33.87     26.67 o 
  -2   6  11       30.95       38.37     25.02 o 
  -1   6  11       52.89       98.15     32.44 o 
   0   6  11       61.94      110.82     38.42 o 
   1   6  11      123.08      120.13     35.41 o 
   2   6  11       35.92       96.07     30.88 o 
   3   6  11      178.39      180.35     33.92 o 
   4   6  11       90.69       93.11     29.58 o 
   5   6  11       27.71       13.37     30.18 o 
   6   6  11       38.84       45.33     32.77 o 
   7   6  11        4.47       29.31     32.78 o 
  -9   7  11       92.43      106.08     25.59 o 
  -8   7  11       90.24       77.58     25.79 o 
  -7   7  11        4.06       47.98     24.94 o 
  -6   7  11      190.16      176.15     25.47 o 
  -5   7  11       79.59      100.06     25.23 o 
  -4   7  11      134.86      134.51     27.27 o 
  -3   7  11       21.37       48.56     31.29 o 
  -2   7  11       58.44      109.08     29.80 o 
  -1   7  11       22.73      -28.04     32.08 o 
   0   7  11       68.30       82.19     32.73 o 
 -26   0  12      127.81      128.44     32.79 o 
 -25   0  12      645.22      676.32     50.91 o 
 -24   0  12      505.17      489.32     32.94 o 
 -23   0  12      234.60      290.84     34.27 o 
 -22   0  12      199.74      266.65     41.52 o 
 -21   0  12        7.67       11.44     43.99 o 
 -20   0  12     1139.82     1135.46     37.02 o 
 -19   0  12      302.30      285.37     51.10 o 
 -18   0  12     1205.63     1142.58     34.90 o 
 -17   0  12      327.09      332.06     34.75 o 
 -16   0  12     5852.45     6013.84     47.19 o 
 -15   0  12       10.06        2.12     36.26 o 
 -14   0  12    13034.82    12646.82     65.81 o 
 -13   0  12     1422.49     1351.20     61.06 o 
 -12   0  12    12661.28    12153.56    127.67 o 
 -11   0  12     1776.80     1712.34     36.86 o 
 -10   0  12     1591.85     1616.09     37.24 o 
  -9   0  12     2360.97     2286.67     37.84 o 
  -8   0  12     1158.40     1242.27     36.75 o 
  -7   0  12     3123.96     3063.27     45.67 o 
  -6   0  12     2078.47     1984.66     37.37 o 
  -5   0  12    15269.31    14816.58    112.23 o 
  -4   0  12      957.67      928.60     47.69 o 
  -3   0  12    16985.92    16943.65    125.09 o 
  -2   0  12        2.50       53.32     43.12 o 
  -1   0  12     2862.70     2961.22     81.60 o 
   0   0  12      972.31      988.17     41.76 o 
   1   0  12     2675.84     2665.55     39.67 o 
   2   0  12       99.23      163.56     58.28 o 
   3   0  12     2530.54     2660.28     92.30 o 
   4   0  12     3264.94     3060.55     46.32 o 
   5   0  12     6490.93     6407.46    157.54 o 
   6   0  12     3694.70     3629.75    151.07 o 
   7   0  12     1645.48     1650.53     51.17 o 
   8   0  12     2912.53     2867.09     44.99 o 
   9   0  12       85.24      152.68     37.84 o 
  10   0  12      150.46      234.31     40.17 o 
  11   0  12      160.98      155.69     39.28 o 
  12   0  12       70.68       90.61     62.27 o 
  13   0  12        6.56       95.65     38.33 o 
  14   0  12      324.55      242.21     55.64 o 
  15   0  12        3.12       61.42     54.99 o 
  16   0  12      462.29      448.11     71.17 o 
 -26   1  12      306.62      324.60     24.95 o 
 -25   1  12      178.15      188.69     24.71 o 
 -24   1  12      238.20      277.19     24.44 o 
 -23   1  12      358.50      374.64     23.93 o 
 -22   1  12      402.70      454.99     23.30 o 
 -21   1  12     1337.11     1303.21     24.90 o 
 -20   1  12      633.27      645.03     24.59 o 
 -19   1  12     3716.82     3730.22     29.39 o 
 -18   1  12      275.48      283.09     23.49 o 
 -17   1  12     3321.66     3519.83     29.08 o 
 -16   1  12       51.66       67.37     26.10 o 
 -15   1  12     3028.90     3158.21     29.90 o 
 -14   1  12        3.30       27.46     26.16 o 
 -13   1  12     3274.41     3261.46     31.77 o 
 -12   1  12     1149.32     1127.98     26.95 o 
 -11   1  12     3499.81     3521.57     26.54 o 
 -10   1  12     2357.45     2451.08     28.05 o 
  -9   1  12     4650.03     4458.82     36.11 o 
  -8   1  12     4796.15     4730.50     28.57 o 
  -7   1  12     5325.32     5151.82     32.55 o 
  -6   1  12     9203.65     9013.44     67.82 o 
  -5   1  12     1333.65     1380.27     29.87 o 
  -4   1  12    16865.43    16727.61    130.03 o 
  -3   1  12     1056.49     1060.95     31.02 o 
  -2   1  12     8613.93     8553.17     74.77 o 
  -1   1  12       68.85      149.42     31.53 o 
   0   1  12     3967.76     3793.04     69.00 o 
   1   1  12       75.98       99.66     29.82 o 
   2   1  12     2847.28     2833.57     36.86 o 
   3   1  12     1228.80     1201.96     27.61 o 
   4   1  12     2290.66     2298.28     27.99 o 
   5   1  12     1066.71     1073.67     26.95 o 
   6   1  12     2327.62     2369.69     34.97 o 
   7   1  12     2245.70     2188.28     33.88 o 
   8   1  12      458.19      470.09     30.42 o 
   9   1  12     1699.45     1657.52     32.93 o 
  10   1  12      197.88      221.28     27.44 o 
  11   1  12      524.84      530.08     38.09 o 
  12   1  12       18.86       83.57     26.64 o 
  13   1  12      292.48      292.56     31.19 o 
  14   1  12        0.31       79.69     30.73 o 
  15   1  12      232.99      262.78     47.78 o 
  16   1  12        1.16       84.59     31.80 o 
 -25   2  12      156.35      184.10     26.29 o 
 -24   2  12      122.27       79.71     23.49 o 
 -23   2  12      194.71      189.57     26.95 o 
 -22   2  12      502.14      503.76     25.73 o 
 -21   2  12      608.08      573.26     25.11 o 
 -20   2  12     1345.86     1392.69     24.82 o 
 -19   2  12      410.83      409.87     24.17 o 
 -18   2  12     2926.62     3009.09     44.38 o 
 -17   2  12        7.28       53.38     24.97 o 
 -16   2  12     3767.92     3845.94     30.74 o 
 -15   2  12       53.27       69.17     26.00 o 
 -14   2  12     1960.28     2018.93     49.79 o 
 -13   2  12       86.43       74.88     27.11 o 
 -12   2  12     2502.38     2588.20     36.18 o 
 -11   2  12     2150.59     2128.30     32.95 o 
 -10   2  12     8476.14     8052.85     49.70 o 
  -9   2  12     4091.16     3956.30     31.89 o 
  -8   2  12     6572.59     6037.53     43.76 o 
  -7   2  12     4876.75     4636.50     39.25 o 
  -6   2  12     1138.39     1047.07     28.07 o 
  -5   2  12     3799.29     3696.14     30.41 o 
  -4   2  12        5.04       67.44     27.58 o 
  -3   2  12     6254.68     5937.28     99.90 o 
  -2   2  12      120.60      182.37     30.90 o 
  -1   2  12     7161.41     6973.01     72.25 o 
   0   2  12       89.26      113.15     30.17 o 
   1   2  12    12425.08    12599.07    163.73 o 
   2   2  12     1700.70     1655.12     30.43 o 
   3   2  12     3717.00     3820.66     62.11 o 
   4   2  12      161.40      181.61     27.96 o 
   5   2  12      269.59      300.69     27.84 o 
   6   2  12        2.75       74.56     25.30 o 
   7   2  12      252.05      257.49     25.44 o 
   8   2  12      602.19      617.94     26.92 o 
   9   2  12      177.25      208.12     27.87 o 
  10   2  12     1467.14     1367.96     31.75 o 
  11   2  12      122.47      130.33     27.72 o 
  12   2  12     1553.17     1522.14     48.48 o 
  13   2  12        0.82       39.93     29.66 o 
  14   2  12      576.73      562.77     31.68 o 
  15   2  12        0.26       28.94     30.97 o 
 -24   3  12      238.36      280.29     28.84 o 
 -23   3  12      239.78      220.37     39.47 o 
 -22   3  12      175.59      191.41     25.22 o 
 -21   3  12      536.84      559.24     30.61 o 
 -20   3  12      283.38      256.32     23.12 o 
 -19   3  12     1114.58     1172.68     33.23 o 
 -18   3  12      214.00      213.39     24.67 o 
 -17   3  12     3085.70     3179.93     40.51 o 
 -16   3  12        0.31       14.34     29.25 o 
 -15   3  12     3045.48     3100.42     35.38 o 
 -14   3  12      284.83      292.27     34.49 o 
 -13   3  12     2450.08     2482.14     33.82 o 
 -12   3  12     1048.83     1078.36     29.17 o 
 -11   3  12     1611.71     1627.61     39.27 o 
 -10   3  12      480.41      426.09     32.98 o 
  -9   3  12     2951.11     2926.69     27.99 o 
  -8   3  12     3004.51     3073.21     28.74 o 
  -7   3  12     4887.89     4742.57     36.96 o 
  -6   3  12     6496.43     6476.59     98.88 o 
  -5   3  12     1402.84     1357.75     26.96 o 
  -4   3  12     4157.64     4197.71     45.07 o 
  -3   3  12        0.87        5.18     23.62 o 
  -2   3  12     3716.43     3834.57     68.51 o 
  -1   3  12        6.34       43.81     27.16 o 
   0   3  12     2071.07     2109.32     31.44 o 
   1   3  12      105.31      101.53     31.75 o 
   2   3  12     2911.86     2822.73     35.51 o 
   3   3  12      317.97      315.41     32.04 o 
   4   3  12     1834.03     1856.68     33.81 o 
   5   3  12     1029.86     1095.08     32.61 o 
   6   3  12     1613.23     1631.71     29.29 o 
   7   3  12     1479.74     1446.01     34.29 o 
   8   3  12      588.30      590.87     25.85 o 
   9   3  12      897.51      899.72     29.45 o 
  10   3  12       55.18       70.45     27.10 o 
  11   3  12      416.69      439.78     30.67 o 
  12   3  12       11.13      -10.81     28.09 o 
  13   3  12      137.10      127.64     31.59 o 
  14   3  12        0.91       27.44     31.61 o 
 -22   4  12      199.46      216.61     24.93 o 
 -21   4  12       25.01      -24.50     25.85 o 
 -20   4  12      243.76      228.89     25.58 o 
 -19   4  12       16.75       69.56     27.74 o 
 -18   4  12      923.57      907.87     36.39 o 
 -17   4  12       67.55       81.94     26.74 o 
 -16   4  12     2884.24     2919.98     36.91 o 
 -15   4  12        0.19       66.87     31.22 o 
 -14   4  12     4090.97     4205.41     48.31 o 
 -13   4  12      315.16      332.41     27.49 o 
 -12   4  12     3649.69     3651.22     41.67 o 
 -11   4  12      256.56      293.07     28.18 o 
 -10   4  12      232.70      238.98     26.15 o 
  -9   4  12      265.19      280.72     24.54 o 
  -8   4  12       22.58       63.32     22.32 o 
  -7   4  12     2206.49     2154.05     25.01 o 
  -6   4  12     1520.04     1508.69     36.50 o 
  -5   4  12     5458.80     5507.89     44.90 o 
  -4   4  12     1199.09     1163.76     28.22 o 
  -3   4  12     7040.20     7017.39    133.74 o 
  -2   4  12       12.94       38.50     25.49 o 
  -1   4  12     3365.68     3368.72     60.19 o 
   0   4  12        2.11       11.01     29.00 o 
   1   4  12      443.58      501.02     45.22 o 
   2   4  12        1.38      100.56     27.21 o 
   3   4  12      337.81      366.38     31.14 o 
   4   4  12      327.87      311.89     33.69 o 
   5   4  12     1205.25     1179.42     50.01 o 
   6   4  12     1495.09     1511.87     38.62 o 
   7   4  12     1145.68     1090.06     35.08 o 
   8   4  12      933.09      965.64     31.26 o 
   9   4  12      122.63      115.46     31.66 o 
  10   4  12      177.70      192.18     47.05 o 
  11   4  12        8.38       78.04     28.81 o 
  12   4  12      115.28       90.02     33.58 o 
 -20   5  12       98.24      106.03     27.45 o 
 -19   5  12      721.34      669.39     60.22 o 
 -18   5  12        3.45      -26.02     26.02 o 
 -17   5  12     1058.15     1090.27     47.64 o 
 -16   5  12        1.09       63.90     32.71 o 
 -15   5  12      809.18      821.29     28.77 o 
 -14   5  12        0.15      -14.77     27.49 o 
 -13   5  12     1201.20     1198.29     41.59 o 
 -12   5  12       79.92      123.88     26.84 o 
 -11   5  12     1122.07     1151.26     29.18 o 
 -10   5  12      303.88      364.06     25.16 o 
  -9   5  12      636.93      672.44     24.45 o 
  -8   5  12     1220.15     1234.74     25.00 o 
  -7   5  12      347.02      362.50     28.15 o 
  -6   5  12     2623.09     2729.96     28.51 o 
  -5   5  12      549.46      509.54     22.44 o 
  -4   5  12     2482.64     2508.72     47.33 o 
  -3   5  12      485.76      464.54     27.79 o 
  -2   5  12     2293.44     2318.91     44.35 o 
  -1   5  12        8.14        6.73     26.17 o 
   0   5  12     1200.96     1208.55     50.24 o 
   1   5  12        1.00        4.93     30.80 o 
   2   5  12      493.19      524.98     36.49 o 
   3   5  12      148.85      194.23     50.20 o 
   4   5  12      452.83      484.97     31.46 o 
   5   5  12      581.45      533.93     30.19 o 
   6   5  12      309.71      312.15     29.14 o 
   7   5  12      551.15      537.78     40.24 o 
   8   5  12      281.90      309.51     32.81 o 
   9   5  12      283.28      342.53     33.29 o 
  10   5  12      104.02       54.50     43.24 o 
 -16   6  12      395.11      316.56     34.51 o 
 -15   6  12        9.34      -20.99     24.14 o 
 -14   6  12      565.89      476.08     34.37 o 
 -13   6  12        5.34       29.54     25.29 o 
 -12   6  12     1039.69     1013.93     30.71 o 
 -11   6  12      308.31      316.39     23.95 o 
 -10   6  12     1598.41     1623.11     25.38 o 
  -9   6  12      919.98      938.61     25.70 o 
  -8   6  12      808.44      811.63     31.06 o 
  -7   6  12      718.60      652.55     25.13 o 
  -6   6  12       36.04       77.55     23.05 o 
  -5   6  12      212.51      250.65     22.72 o 
  -4   6  12       23.27       -1.38     24.08 o 
  -3   6  12      118.99      134.92     29.47 o 
  -2   6  12       10.43       38.71     41.91 o 
  -1   6  12     1205.53     1276.86     55.05 o 
   0   6  12       14.42       -3.07     36.10 o 
   1   6  12     2192.62     2067.67     47.37 o 
   2   6  12      127.49      177.50     31.97 o 
   3   6  12     1164.41     1061.56     44.70 o 
   4   6  12      154.78      120.19     32.79 o 
   5   6  12      118.47      107.13     36.77 o 
   6   6  12       38.91       35.48     33.11 o 
  -7   7  12      340.13      289.35     26.37 o 
  -6   7  12      478.15      390.55     26.85 o 
  -5   7  12      159.84      153.83     26.54 o 
  -4   7  12      267.05      205.06     27.85 o 
  -3   7  12       22.83       55.17     25.95 o 
 -26   1  13        5.52       70.46     26.35 o 
 -25   1  13       39.11       70.32     24.85 o 
 -24   1  13        8.68       45.85     24.33 o 
 -23   1  13       30.53       65.19     24.21 o 
 -22   1  13       17.45       53.71     23.96 o 
 -21   1  13        2.52       17.15     23.01 o 
 -20   1  13      104.73      150.87     31.24 o 
 -19   1  13       54.65      101.93     23.46 o 
 -18   1  13        0.50       35.44     23.45 o 
 -17   1  13        0.73       10.73     23.91 o 
 -16   1  13       21.74       39.10     24.33 o 
 -15   1  13      245.57      260.19     27.70 o 
 -14   1  13      225.24      256.15     27.56 o 
 -13   1  13      171.16      221.97     25.59 o 
 -12   1  13      705.93      684.51     28.79 o 
 -11   1  13        0.60       47.22     22.98 o 
 -10   1  13       33.50       84.22     23.57 o 
  -9   1  13     1541.64     1490.15     24.88 o 
  -8   1  13      768.85      808.53     23.29 o 
  -7   1  13     1684.73     1646.93     28.23 o 
  -6   1  13      638.82      672.93     26.55 o 
  -5   1  13        0.04       -3.86     29.00 o 
  -4   1  13      482.97      483.10     28.33 o 
  -3   1  13     3955.29     3827.13     57.88 o 
  -2   1  13      336.14      342.07     32.13 o 
  -1   1  13     2068.29     1944.78     33.24 o 
   0   1  13      173.35      155.99     37.72 o 
   1   1  13      175.52      224.05     30.53 o 
   2   1  13       79.01       82.31     26.67 o 
   3   1  13     1290.79     1374.48     28.13 o 
   4   1  13     1039.51     1016.68     25.68 o 
   5   1  13       92.78      135.15     25.99 o 
   6   1  13        0.66       -0.74     25.74 o 
   7   1  13      642.28      631.62     29.96 o 
   8   1  13      452.91      450.35     30.82 o 
   9   1  13        5.58       28.06     29.05 o 
  10   1  13       83.44      157.57     29.26 o 
  11   1  13       16.60       44.79     30.16 o 
  12   1  13      119.61       97.47     28.19 o 
  13   1  13        3.61      -22.01     29.91 o 
  14   1  13       90.89      125.57     32.86 o 
  15   1  13        9.85      -16.45     33.44 o 
 -25   2  13        1.08       78.90     25.68 o 
 -24   2  13       72.30      108.14     23.21 o 
 -23   2  13        1.57       26.98     24.20 o 
 -22   2  13        2.54       24.78     24.90 o 
 -21   2  13        7.02       24.60     23.13 o 
 -20   2  13       71.87      105.03     21.59 o 
 -19   2  13       35.90       47.06     22.78 o 
 -18   2  13       18.18       25.16     22.47 o 
 -17   2  13       10.67       50.66     23.94 o 
 -16   2  13       37.14       54.56     25.67 o 
 -15   2  13       95.44      168.02     37.13 o 
 -14   2  13      118.46      137.06     30.06 o 
 -13   2  13      160.35      178.37     26.11 o 
 -12   2  13       24.65       47.02     26.29 o 
 -11   2  13      107.39      104.35     26.90 o 
 -10   2  13     1260.74     1156.37     28.41 o 
  -9   2  13      408.30      414.98     25.70 o 
  -8   2  13        9.00       23.44     27.18 o 
  -7   2  13      482.63      474.47     25.45 o 
  -6   2  13        9.26       12.45     27.32 o 
  -5   2  13        1.90        3.35     27.67 o 
  -4   2  13        1.82       -9.62     26.23 o 
  -3   2  13       42.87       99.53     27.24 o 
  -2   2  13      107.46       64.14     32.42 o 
  -1   2  13       44.81       79.87     30.45 o 
   0   2  13       19.85       36.46     27.49 o 
   1   2  13      113.21       98.69     26.95 o 
   2   2  13        2.57       39.87     26.75 o 
   3   2  13       63.83       89.66     25.70 o 
   4   2  13       33.57       67.55     25.71 o 
   5   2  13       34.65       28.13     24.81 o 
   6   2  13      175.92      216.81     24.18 o 
   7   2  13        0.51       24.08     23.54 o 
   8   2  13       32.96       12.88     28.51 o 
   9   2  13       22.81       42.19     28.68 o 
  10   2  13        0.13       33.24     29.40 o 
  11   2  13       32.07       55.44     29.20 o 
  12   2  13       43.77       84.93     26.53 o 
  13   2  13        0.00        7.39     27.01 o 
  14   2  13        0.32       26.94     31.33 o 
 -24   3  13       13.65       45.54     25.28 o 
 -23   3  13        3.33       60.06     23.56 o 
 -22   3  13       40.04       84.51     24.93 o 
 -21   3  13        2.99       22.39     26.60 o 
 -20   3  13       14.21       38.44     22.65 o 
 -19   3  13      411.84      475.05     24.49 o 
 -18   3  13       18.73       22.00     24.48 o 
 -17   3  13        8.16       12.91     22.51 o 
 -16   3  13      172.64      177.44     41.95 o 
 -15   3  13       35.42       91.52     27.48 o 
 -14   3  13       10.91       64.10     25.89 o 
 -13   3  13       48.36       42.15     26.94 o 
 -12   3  13      199.06      244.76     28.88 o 
 -11   3  13      244.91      255.32     38.40 o 
 -10   3  13       16.96       48.55     25.02 o 
  -9   3  13       38.65       87.68     25.77 o 
  -8   3  13      886.81      873.97     26.68 o 
  -7   3  13      370.28      388.81     26.79 o 
  -6   3  13      350.42      378.14     25.69 o 
  -5   3  13      484.17      581.11     25.56 o 
  -4   3  13        7.14       50.82     25.89 o 
  -3   3  13      757.73      781.02     25.75 o 
  -2   3  13        0.37       39.01     23.20 o 
  -1   3  13      102.53      135.94     27.55 o 
   0   3  13      108.17      140.64     25.84 o 
   1   3  13      555.05      554.06     27.54 o 
   2   3  13       24.28       31.35     24.43 o 
   3   3  13      811.35      822.15     28.40 o 
   4   3  13       38.32       71.67     28.84 o 
   5   3  13      281.08      318.57     29.22 o 
   6   3  13      202.08      226.75     50.83 o 
   7   3  13       21.06       50.36     26.93 o 
   8   3  13      334.46      353.89     28.46 o 
   9   3  13       81.17       83.66     27.93 o 
  10   3  13       12.74       88.07     55.07 o 
  11   3  13       27.46       21.90     32.39 o 
  12   3  13      203.89      148.86     33.65 o 
  13   3  13       17.51       50.59     33.98 o 
 -22   4  13        2.56       59.58     26.30 o 
 -21   4  13       10.21       37.72     33.78 o 
 -20   4  13        9.05       58.24     26.81 o 
 -19   4  13        5.64       50.02     25.08 o 
 -18   4  13       53.73       49.48     27.69 o 
 -17   4  13       36.90       43.95     28.65 o 
 -16   4  13      172.41      180.69     33.53 o 
 -15   4  13       24.49       18.50     25.42 o 
 -14   4  13      255.69      321.91     38.95 o 
 -13   4  13      302.08      264.29     27.79 o 
 -12   4  13       25.93       81.34     34.11 o 
 -11   4  13       46.90       81.33     26.37 o 
 -10   4  13      182.80      157.62     25.00 o 
  -9   4  13        8.11       40.42     26.88 o 
  -8   4  13      110.84      140.23     21.45 o 
  -7   4  13        0.87       58.72     22.35 o 
  -6   4  13      167.02      126.39     23.01 o 
  -5   4  13      298.71      307.45     22.41 o 
  -4   4  13        0.03       21.84     22.96 o 
  -3   4  13      494.78      448.65     26.81 o 
  -2   4  13       39.33       62.87     24.90 o 
  -1   4  13       11.96       56.58     27.76 o 
   0   4  13      215.29      208.08     28.57 o 
   1   4  13       19.84       14.18     53.36 o 
   2   4  13      144.76      198.74     33.65 o 
   3   4  13        0.21       27.97     31.91 o 
   4   4  13       52.19       95.51     28.19 o 
   5   4  13      124.57      148.07     28.48 o 
   6   4  13       24.17       95.76     31.12 o 
   7   4  13       68.44       80.93     28.41 o 
   8   4  13        3.95        7.17     29.31 o 
   9   4  13       32.33       39.92     28.99 o 
  10   4  13        3.58       56.18     28.46 o 
  11   4  13        0.19      -11.91     27.24 o 
 -19   5  13        1.05      137.25     29.09 o 
 -18   5  13       87.36      109.16     25.01 o 
 -17   5  13       20.99       76.49     25.52 o 
 -16   5  13        2.02        6.54     40.33 o 
 -15   5  13      268.84      260.12     27.72 o 
 -14   5  13      403.20      364.95     28.91 o 
 -13   5  13       30.26       48.24     27.21 o 
 -12   5  13      265.38      271.82     28.43 o 
 -11   5  13        4.90       -8.43     28.20 o 
 -10   5  13       27.62       37.30     24.55 o 
  -9   5  13      340.40      371.59     22.84 o 
  -8   5  13        1.99       33.91     22.08 o 
  -7   5  13      347.44      334.37     24.19 o 
  -6   5  13        2.28       36.32     22.28 o 
  -5   5  13        0.38       37.86     28.72 o 
  -4   5  13      443.01      406.88     22.46 o 
  -3   5  13      282.32      337.54     26.96 o 
  -2   5  13      311.73      307.78     26.00 o 
  -1   5  13      233.27      227.57     29.58 o 
   0   5  13       70.03       96.36     30.91 o 
   1   5  13        6.03       23.13     25.54 o 
   2   5  13       75.22       63.26     32.22 o 
   3   5  13      168.24      208.19     38.87 o 
   4   5  13      155.59      212.10     28.70 o 
   5   5  13        7.78       23.81     30.97 o 
   6   5  13        4.18       49.96     68.23 o 
   7   5  13      163.27      203.40     36.33 o 
   8   5  13       98.91      111.98     30.13 o 
   9   5  13      136.15      203.65     44.56 o 
 -15   6  13       21.59       19.88     26.98 o 
 -14   6  13      102.08       74.67     25.73 o 
 -13   6  13       43.27      115.44     23.27 o 
 -12   6  13       95.66       88.93     25.58 o 
 -11   6  13       55.67       68.93     23.07 o 
 -10   6  13       56.62      104.76     23.68 o 
  -9   6  13      186.48      142.55     24.75 o 
  -8   6  13       38.28       56.16     23.65 o 
  -7   6  13       16.96       39.07     26.83 o 
  -6   6  13       28.48       84.44     26.39 o 
  -5   6  13       14.13       37.30     24.00 o 
  -4   6  13        0.61       61.98     28.55 o 
  -3   6  13      102.46      121.51     27.47 o 
  -2   6  13       50.56       80.16     26.57 o 
  -1   6  13      176.87      105.78     40.90 o 
   0   6  13       65.94      104.02     31.87 o 
   1   6  13      100.66       95.44     27.87 o 
   2   6  13        0.23       60.50     39.22 o 
   3   6  13       45.39       67.97     49.32 o 
   4   6  13        0.90       55.02     28.12 o 
 -26   0  14       20.43       69.54     33.25 o 
 -25   0  14      598.02      693.76     49.99 o 
 -24   0  14      140.57      138.81     35.22 o 
 -23   0  14       56.10       45.75     33.98 o 
 -22   0  14      134.92      214.29     35.07 o 
 -21   0  14      220.12      196.17     37.19 o 
 -20   0  14      539.68      586.42     38.31 o 
 -19   0  14      855.24      895.95     36.35 o 
 -18   0  14     6372.51     6254.56    106.50 o 
 -17   0  14     1227.51     1177.87     32.80 o 
 -16   0  14     6137.56     6366.59     48.96 o 
 -15   0  14      266.70      328.76     39.72 o 
 -14   0  14     3912.12     3953.03     40.60 o 
 -13   0  14      115.01      145.43     38.23 o 
 -12   0  14     2876.59     2910.77     37.00 o 
 -11   0  14      198.91      242.37     32.14 o 
 -10   0  14     1913.67     1817.52     35.82 o 
  -9   0  14      482.85      495.21     34.37 o 
  -8   0  14     7032.37     6671.16    127.22 o 
  -7   0  14     4428.42     4251.43     48.22 o 
  -6   0  14     5817.04     5787.37     64.40 o 
  -5   0  14     7171.89     6912.80     81.87 o 
  -4   0  14     3702.93     3576.49     46.83 o 
  -3   0  14     7355.93     7608.09     52.48 o 
  -2   0  14       20.31       29.35     38.42 o 
  -1   0  14     2260.98     2355.22     74.28 o 
   0   0  14        1.12       11.23     40.85 o 
   1   0  14     2008.81     1942.93     58.94 o 
   2   0  14        0.12       26.26     35.38 o 
   3   0  14     5279.33     5164.19    161.78 o 
   4   0  14      314.75      308.56     43.98 o 
   5   0  14     3631.12     3589.00     96.24 o 
   6   0  14      727.48      729.63     39.10 o 
   7   0  14     1947.76     1952.95     70.09 o 
   8   0  14      481.22      554.39     43.03 o 
   9   0  14        6.36       36.53     53.27 o 
  10   0  14       83.73      133.61     42.20 o 
  11   0  14       38.45       58.45     87.24 o 
  12   0  14      137.41      170.25     36.81 o 
  13   0  14       86.25      124.64     49.39 o 
  14   0  14      500.77      370.28     46.21 o 
 -26   1  14      578.36      492.10     27.49 o 
 -25   1  14       81.08       97.25     24.80 o 
 -24   1  14      640.22      591.03     26.64 o 
 -23   1  14      304.29      326.70     25.92 o 
 -22   1  14      584.61      668.63     32.55 o 
 -21   1  14      485.13      512.64     37.94 o 
 -20   1  14      622.63      643.66     26.92 o 
 -19   1  14     1585.70     1615.04     32.86 o 
 -18   1  14      839.77      837.52     24.84 o 
 -17   1  14     3159.70     3036.04     29.00 o 
 -16   1  14      195.54      200.65     26.22 o 
 -15   1  14     2830.10     2966.99     28.23 o 
 -14   1  14        7.83        4.12     25.34 o 
 -13   1  14     4316.41     4200.07     34.89 o 
 -12   1  14       41.01       89.88     21.82 o 
 -11   1  14     3915.21     3960.37     37.79 o 
 -10   1  14     1198.22     1213.46     23.98 o 
  -9   1  14     5514.53     5534.74     40.96 o 
  -8   1  14     2979.89     2907.90     38.33 o 
  -7   1  14     7321.88     7242.01     66.96 o 
  -6   1  14     4647.00     4623.69     75.93 o 
  -5   1  14     2825.67     2830.37     31.65 o 
  -4   1  14     5783.56     5714.56     38.28 o 
  -3   1  14      330.79      297.18     32.48 o 
  -2   1  14     5178.81     5132.77     68.65 o 
  -1   1  14      258.41      221.66     32.10 o 
   0   1  14     1836.88     1766.47     28.63 o 
   1   1  14      155.36      188.90     29.52 o 
   2   1  14     2861.23     2862.56     29.73 o 
   3   1  14      202.54      193.85     24.23 o 
   4   1  14     1907.09     1939.98     27.69 o 
   5   1  14      286.97      260.58     27.14 o 
   6   1  14     2374.60     2426.70     36.56 o 
   7   1  14      631.54      656.88     27.80 o 
   8   1  14      752.80      736.12     27.12 o 
   9   1  14      758.74      769.19     38.12 o 
  10   1  14       77.37       76.89     28.53 o 
  11   1  14      268.07      238.47     30.09 o 
  12   1  14       99.51      148.37     27.95 o 
  13   1  14      149.26      177.33     31.02 o 
  14   1  14        0.92       26.99     31.12 o 
 -25   2  14      495.34      466.25     47.93 o 
 -24   2  14      114.38      119.07     23.67 o 
 -23   2  14      664.44      617.31     25.35 o 
 -22   2  14      316.47      306.22     25.23 o 
 -21   2  14      497.62      517.84     23.66 o 
 -20   2  14      871.86      889.34     24.22 o 
 -19   2  14      291.34      316.26     37.78 o 
 -18   2  14     1190.48     1251.11     25.91 o 
 -17   2  14       85.66      120.98     23.48 o 
 -16   2  14     2009.01     2105.73     31.28 o 
 -15   2  14      124.45      185.66     28.67 o 
 -14   2  14     7477.80     7499.94     75.08 o 
 -13   2  14      129.84      213.60     32.14 o 
 -12   2  14     6025.13     5971.91     50.02 o 
 -11   2  14      836.00      835.95     26.83 o 
 -10   2  14     2064.27     2049.05     28.45 o 
  -9   2  14      563.14      547.81     26.92 o 
  -8   2  14     1315.43     1368.33     28.82 o 
  -7   2  14      944.42      875.68     25.89 o 
  -6   2  14     1903.34     1882.66     27.45 o 
  -5   2  14     1590.51     1705.12     45.47 o 
  -4   2  14     1657.65     1813.53     34.26 o 
  -3   2  14    10261.92    10533.02     79.20 o 
  -2   2  14     1243.63     1157.90     30.62 o 
  -1   2  14    11810.79    11860.83    169.89 o 
   0   2  14      532.33      499.79     38.60 o 
   1   2  14     3918.73     4015.46     36.58 o 
   2   2  14        2.80        7.52     26.60 o 
   3   2  14      252.55      270.10     25.46 o 
   4   2  14      113.20       91.59     24.36 o 
   5   2  14        7.20       16.10     25.05 o 
   6   2  14       12.50       48.89     26.44 o 
   7   2  14      729.48      752.39     26.85 o 
   8   2  14     1005.84     1007.81     27.83 o 
   9   2  14      983.62      947.81     34.67 o 
  10   2  14     1498.96     1378.68     65.15 o 
  11   2  14      362.81      394.15     28.79 o 
  12   2  14      543.47      482.16     30.09 o 
  13   2  14       20.65        7.94     27.39 o 
 -24   3  14      355.41      293.77     25.16 o 
 -23   3  14      122.51      136.07     24.27 o 
 -22   3  14      598.72      611.38     24.81 o 
 -21   3  14      311.91      283.40     24.84 o 
 -20   3  14      283.20      318.88     25.36 o 
 -19   3  14      636.38      679.58     29.07 o 
 -18   3  14      331.03      335.97     29.67 o 
 -17   3  14     1252.26     1258.52     29.07 o 
 -16   3  14       57.95       38.50     27.46 o 
 -15   3  14     3039.14     3044.82     32.06 o 
 -14   3  14       92.83       91.03     31.52 o 
 -13   3  14     4267.34     4219.28     33.94 o 
 -12   3  14      225.88      305.04     32.73 o 
 -11   3  14     4937.16     4902.55     37.51 o 
 -10   3  14      786.72      752.38     23.96 o 
  -9   3  14     2458.27     2347.95     46.70 o 
  -8   3  14      480.88      504.40     23.67 o 
  -7   3  14     1369.82     1442.61     26.22 o 
  -6   3  14     1949.77     1892.79     28.35 o 
  -5   3  14     1220.19     1169.42     43.79 o 
  -4   3  14     1976.33     1895.72     39.60 o 
  -3   3  14      312.24      317.68     23.84 o 
  -2   3  14     2337.20     2337.62     59.48 o 
  -1   3  14      121.66      188.66     24.35 o 
   0   3  14     3450.42     3545.71     40.53 o 
   1   3  14       65.53       46.95     25.40 o 
   2   3  14     3061.39     3170.10     49.21 o 
   3   3  14       43.29      101.30     25.26 o 
   4   3  14     1401.90     1478.93     29.41 o 
   5   3  14      166.95      175.86     27.65 o 
   6   3  14      675.30      766.14     30.10 o 
   7   3  14      473.62      495.26     29.84 o 
   8   3  14      431.37      437.02     39.35 o 
   9   3  14      322.85      311.86     28.35 o 
  10   3  14      174.13      192.14     30.16 o 
  11   3  14      133.09      114.60     28.75 o 
  12   3  14       29.35       -4.52     33.43 o 
 -22   4  14       83.32       61.41     28.48 o 
 -21   4  14      169.62      140.42     31.35 o 
 -20   4  14      204.57      198.49     27.51 o 
 -19   4  14      481.05      415.51     29.13 o 
 -18   4  14     1259.71     1184.52     29.09 o 
 -17   4  14      506.09      532.74     36.42 o 
 -16   4  14     2961.66     2975.37     49.96 o 
 -15   4  14       24.86       59.60     26.85 o 
 -14   4  14     1618.96     1686.83     49.67 o 
 -13   4  14       99.04      122.21     27.81 o 
 -12   4  14      661.41      669.35     28.94 o 
 -11   4  14       82.83       88.57     27.14 o 
 -10   4  14     1271.23     1329.26     27.35 o 
  -9   4  14       27.94       32.62     21.51 o 
  -8   4  14     2180.17     2255.77     24.29 o 
  -7   4  14     1744.48     1747.83     25.80 o 
  -6   4  14     1878.57     1819.39     24.47 o 
  -5   4  14     4081.38     4083.15     43.50 o 
  -4   4  14     1361.28     1306.17     24.24 o 
  -3   4  14     1434.75     1499.05     42.16 o 
  -2   4  14      197.08      176.04     22.09 o 
  -1   4  14      836.23      827.14     25.46 o 
   0   4  14       11.69       18.68     25.00 o 
   1   4  14     1318.34     1328.53     34.83 o 
   2   4  14        2.09       65.89     28.51 o 
   3   4  14     1870.30     1907.75     30.65 o 
   4   4  14      139.07      209.79     25.58 o 
   5   4  14      919.78      937.67     32.36 o 
   6   4  14      304.84      321.89     28.54 o 
   7   4  14      217.47      238.60     27.36 o 
   8   4  14      130.28      100.30     28.48 o 
   9   4  14       99.32      130.98     25.69 o 
  10   4  14       27.28       70.97     29.17 o 
 -19   5  14      262.25      193.36     27.40 o 
 -18   5  14      104.79       62.57     28.11 o 
 -17   5  14      692.13      677.50     38.18 o 
 -16   5  14       33.68       83.01     39.55 o 
 -15   5  14      700.17      679.56     54.76 o 
 -14   5  14        0.98       38.64     34.88 o 
 -13   5  14      828.74      866.26     27.45 o 
 -12   5  14        0.07       75.80     28.59 o 
 -11   5  14     1471.94     1438.12     28.65 o 
 -10   5  14      169.35      211.32     26.64 o 
  -9   5  14     1482.00     1507.57     35.28 o 
  -8   5  14      538.04      565.48     23.53 o 
  -7   5  14     1078.82     1156.63     24.66 o 
  -6   5  14     1350.32     1399.85     47.69 o 
  -5   5  14      688.27      697.01     23.60 o 
  -4   5  14     1404.41     1425.03     24.96 o 
  -3   5  14      484.55      481.65     27.06 o 
  -2   5  14      780.80      866.17     25.75 o 
  -1   5  14       34.67       68.86     55.80 o 
   0   5  14      560.99      535.99     31.83 o 
   1   5  14       24.38       24.89     28.63 o 
   2   5  14      405.81      497.22     30.86 o 
   3   5  14        4.12       59.88     28.03 o 
   4   5  14      776.43      784.40     32.18 o 
   5   5  14       41.19       67.51     28.83 o 
   6   5  14      693.84      599.90     33.28 o 
   7   5  14      192.60      122.88     33.04 o 
 -15   6  14       31.25       51.95     32.87 o 
 -14   6  14      979.25      863.66     32.15 o 
 -13   6  14        7.84       47.22     26.12 o 
 -12   6  14     1627.92     1506.36     57.28 o 
 -11   6  14       11.36       31.16     24.41 o 
 -10   6  14      820.18      826.73     24.75 o 
  -9   6  14      172.87      182.38     23.38 o 
  -8   6  14      145.25      161.59     22.26 o 
  -7   6  14       77.44       96.17     23.29 o 
  -6   6  14       28.78       36.67     23.11 o 
  -5   6  14      203.29      205.13     24.63 o 
  -4   6  14      286.36      314.70     24.62 o 
  -3   6  14     1052.07     1059.52     27.80 o 
  -2   6  14      387.62      414.39     29.92 o 
  -1   6  14     1585.77     1546.77    108.76 o 
   0   6  14        4.28        4.98     32.73 o 
   1   6  14      822.94      794.97     41.56 o 
   2   6  14        1.48       29.12     36.52 o 
   3   6  14      160.86      166.95     33.16 o 
 -26   1  15        0.54       51.59     41.22 o 
 -25   1  15        4.14        7.91     25.26 o 
 -24   1  15        0.73       96.29     24.40 o 
 -23   1  15        0.55       25.23     32.52 o 
 -22   1  15        0.28       51.21     24.89 o 
 -21   1  15      106.48      120.20     25.40 o 
 -20   1  15       44.90       48.96     23.08 o 
 -19   1  15        3.84       60.15     25.53 o 
 -18   1  15        5.86       -4.36     22.84 o 
 -17   1  15      476.28      468.67     25.79 o 
 -16   1  15      419.07      429.42     24.93 o 
 -15   1  15      215.00      227.74     26.03 o 
 -14   1  15      181.27      233.80     25.92 o 
 -13   1  15        9.37       48.19     23.42 o 
 -12   1  15     1270.82     1313.00     23.73 o 
 -11   1  15      392.91      428.93     21.32 o 
 -10   1  15      938.42      908.84     23.07 o 
  -9   1  15      827.91      827.23     25.46 o 
  -8   1  15       20.81       50.92     25.03 o 
  -7   1  15        2.83       68.24     25.32 o 
  -6   1  15     1505.92     1528.11     35.35 o 
  -5   1  15      366.75      398.31     27.47 o 
  -4   1  15      195.43      238.28     27.20 o 
  -3   1  15      120.81      197.07     29.35 o 
  -2   1  15       11.69       78.60     30.55 o 
  -1   1  15      149.45      145.83     30.04 o 
   0   1  15       17.14       52.85     25.81 o 
   1   1  15      324.27      337.43     27.97 o 
   2   1  15       15.22       22.53     25.04 o 
   3   1  15        5.13       64.28     23.56 o 
   4   1  15       24.90       24.70     23.89 o 
   5   1  15      116.71      126.06     23.54 o 
   6   1  15        1.98       88.76     25.39 o 
   7   1  15      106.73      152.61     26.67 o 
   8   1  15       17.36       33.94     28.07 o 
   9   1  15        0.14        7.82     24.89 o 
  10   1  15       72.22       51.67     25.76 o 
  11   1  15       31.91        6.72     26.86 o 
  12   1  15       10.85       15.01     27.16 o 
  13   1  15        0.30        4.95     30.39 o 
 -25   2  15        2.36       41.02     25.51 o 
 -24   2  15       20.73       34.28     24.38 o 
 -23   2  15       11.70       57.76     24.84 o 
 -22   2  15       31.05       54.76     23.47 o 
 -21   2  15       13.83       18.98     26.43 o 
 -20   2  15       19.72       47.35     24.65 o 
 -19   2  15        9.27       47.50     23.24 o 
 -18   2  15       25.30       88.51     24.47 o 
 -17   2  15       20.91       85.37     22.31 o 
 -16   2  15       64.12       25.72     24.27 o 
 -15   2  15       14.93       51.10     31.55 o 
 -14   2  15      349.58      346.28     25.34 o 
 -13   2  15       75.43       84.10     27.05 o 
 -12   2  15      443.70      406.46     25.91 o 
 -11   2  15      245.06      256.46     25.68 o 
 -10   2  15        0.27       12.19     25.80 o 
  -9   2  15       35.76       43.25     24.44 o 
  -8   2  15      406.18      391.19     25.91 o 
  -7   2  15        6.37       18.16     26.91 o 
  -6   2  15        1.30       49.62     23.76 o 
  -5   2  15      126.23      128.12     26.51 o 
  -4   2  15      558.00      521.25     26.12 o 
  -3   2  15       40.17       67.54     31.48 o 
  -2   2  15        0.85       -1.46     37.37 o 
  -1   2  15       18.89       26.34     25.47 o 
   0   2  15       50.98       49.32     26.71 o 
   1   2  15        1.32       67.31     27.56 o 
   2   2  15        6.52       30.48     22.82 o 
   3   2  15        4.59       46.44     24.62 o 
   4   2  15        0.02       17.52     23.87 o 
   5   2  15        8.33       59.76     24.85 o 
   6   2  15       61.30      101.46     23.23 o 
   7   2  15        9.34       14.32     26.75 o 
   8   2  15      135.88      210.16     28.79 o 
   9   2  15        8.14       29.16     29.05 o 
  10   2  15        0.02       23.93     29.23 o 
  11   2  15        0.55       31.65     28.27 o 
  12   2  15        3.04       74.12     30.94 o 
 -24   3  15        6.76       37.87     28.76 o 
 -23   3  15      116.46      109.94     23.53 o 
 -22   3  15       10.15       -8.96     25.75 o 
 -21   3  15       86.39       84.91     23.59 o 
 -20   3  15        0.14       -4.43     25.61 o 
 -19   3  15       37.48       50.67     23.39 o 
 -18   3  15        1.00       21.80     36.61 o 
 -17   3  15        9.03       76.55     27.67 o 
 -16   3  15      334.42      332.47     25.75 o 
 -15   3  15        3.26       74.29     37.20 o 
 -14   3  15      223.00      278.71     25.34 o 
 -13   3  15      105.34      152.68     28.27 o 
 -12   3  15      829.58      779.84     29.41 o 
 -11   3  15        7.91       39.54     23.28 o 
 -10   3  15     1634.90     1616.86     26.63 o 
  -9   3  15      190.14      213.26     25.45 o 
  -8   3  15       79.89      105.18     25.43 o 
  -7   3  15       32.49       64.62     22.52 o 
  -6   3  15      355.24      408.74     24.25 o 
  -5   3  15      479.56      454.38     23.15 o 
  -4   3  15       36.26       90.11     25.12 o 
  -3   3  15      231.97      271.15     22.76 o 
  -2   3  15      116.34      145.20     26.48 o 
  -1   3  15      667.37      654.09     25.59 o 
   0   3  15       88.49      157.37     25.19 o 
   1   3  15      831.81      848.13     26.93 o 
   2   3  15       31.47       75.71     25.90 o 
   3   3  15        0.25       -5.07     24.41 o 
   4   3  15      113.00      146.88     31.94 o 
   5   3  15      215.76      223.48     28.52 o 
   6   3  15      165.41      198.32     28.08 o 
   7   3  15        1.57       57.63     27.68 o 
   8   3  15       22.01       71.85     28.88 o 
   9   3  15       36.16       25.67     32.13 o 
  10   3  15       22.70      123.39     34.63 o 
  11   3  15       28.41       59.81     56.37 o 
 -22   4  15       37.87       47.78     32.71 o 
 -21   4  15       20.81       38.87     26.33 o 
 -20   4  15       32.22       71.52     26.06 o 
 -19   4  15        4.39       25.84     26.31 o 
 -18   4  15       96.53       87.43     41.73 o 
 -17   4  15        0.06        3.63     27.05 o 
 -16   4  15       24.39       49.93     24.36 o 
 -15   4  15       62.71       32.29     27.29 o 
 -14   4  15      103.23       93.02     25.77 o 
 -13   4  15       29.74       43.82     27.50 o 
 -12   4  15        2.72       -3.15     29.10 o 
 -11   4  15       28.45       90.73     25.31 o 
 -10   4  15       65.17       73.40     23.07 o 
  -9   4  15      110.34      132.67     26.42 o 
  -8   4  15      165.66      206.03     28.35 o 
  -7   4  15       93.54       81.70     24.62 o 
  -6   4  15       69.71       83.80     19.33 o 
  -5   4  15        0.28       63.69     21.65 o 
  -4   4  15       55.90       48.93     19.80 o 
  -3   4  15      158.86      218.35     21.26 o 
  -2   4  15       26.40       59.29     25.14 o 
  -1   4  15       94.72      118.23     24.27 o 
   0   4  15      101.11      125.32     26.44 o 
   1   4  15       73.21      130.37     27.43 o 
   2   4  15       68.26        7.30     45.34 o 
   3   4  15       94.36      111.73     28.25 o 
   4   4  15       16.33       36.27     25.42 o 
   5   4  15       44.92      101.71     28.06 o 
   6   4  15        1.56       32.81     28.68 o 
   7   4  15       10.67       25.14     30.97 o 
   8   4  15        7.59        2.74     28.95 o 
   9   4  15        5.72       38.24     25.05 o 
 -19   5  15        2.34       57.27     29.56 o 
 -18   5  15       10.49        1.47     29.48 o 
 -17   5  15       90.06       93.61     28.15 o 
 -16   5  15        3.20       43.62     27.99 o 
 -15   5  15      214.80      222.00     26.18 o 
 -14   5  15       99.44      116.92     28.16 o 
 -13   5  15      120.17      128.92     33.00 o 
 -12   5  15        2.83        6.10     28.88 o 
 -11   5  15        7.23       33.78     26.33 o 
 -10   5  15       35.30       88.43     25.38 o 
  -9   5  15       83.82      146.16     23.07 o 
  -8   5  15      134.57      135.48     20.78 o 
  -7   5  15       74.17       80.61     21.29 o 
  -6   5  15      393.97      426.41     22.03 o 
  -5   5  15        4.13       39.52     21.93 o 
  -4   5  15      220.67      232.92     22.72 o 
  -3   5  15       20.91       46.25     20.86 o 
  -2   5  15       25.74       76.87     25.68 o 
  -1   5  15      105.69      106.53     31.15 o 
   0   5  15        0.64       22.69     28.86 o 
   1   5  15       82.33      127.51     35.72 o 
   2   5  15       58.99      126.25     28.10 o 
   3   5  15       13.75      -10.23     27.93 o 
   4   5  15       46.11       86.26     40.54 o 
   5   5  15      264.79      228.16     27.11 o 
   6   5  15        0.56       22.82     29.06 o 
 -14   6  15      147.54      155.33     30.85 o 
 -13   6  15       97.61       81.54     31.63 o 
 -12   6  15       65.76       30.52     26.03 o 
 -11   6  15        6.90       23.04     24.07 o 
 -10   6  15       33.80       26.39     22.09 o 
  -9   6  15       19.19       72.39     23.74 o 
  -8   6  15       14.72       27.73     23.32 o 
  -7   6  15       40.46       65.10     24.09 o 
  -6   6  15       25.64       47.75     23.44 o 
  -5   6  15       30.66       63.63     23.21 o 
  -4   6  15       31.99       64.70     21.61 o 
  -3   6  15      125.19      147.45     24.84 o 
  -2   6  15        1.67      -18.30     32.38 o 
  -1   6  15      146.35      178.63     30.06 o 
   0   6  15        6.69       38.96     32.58 o 
   1   6  15       45.82       55.82     30.21 o 
   2   6  15       18.20      118.18     52.84 o 
 -26   0  16       29.09       -2.89     37.13 o 
 -25   0  16      303.24      270.11     38.40 o 
 -24   0  16        4.83       44.17     32.43 o 
 -23   0  16      300.13      275.78     43.63 o 
 -22   0  16      163.60      124.76     36.23 o 
 -21   0  16      914.90      915.81     33.98 o 
 -20   0  16      264.61      402.86     40.16 o 
 -19   0  16     2382.77     2343.99     41.22 o 
 -18   0  16     2795.38     2781.94     37.95 o 
 -17   0  16     1924.60     1990.27     52.46 o 
 -16   0  16     4420.47     4194.59     54.75 o 
 -15   0  16       86.43      142.07     36.45 o 
 -14   0  16     1703.03     1790.91    105.01 o 
 -13   0  16        7.29       73.16     31.99 o 
 -12   0  16     3511.17     3397.11     41.68 o 
 -11   0  16        0.00       57.37     29.03 o 
 -10   0  16     4191.63     4209.90     38.26 o 
  -9   0  16        1.08       48.37     32.76 o 
  -8   0  16     6026.87     5985.96     65.54 o 
  -7   0  16     1843.82     1858.90     42.84 o 
  -6   0  16     3085.08     3104.62     44.39 o 
  -5   0  16     1801.32     1788.67     42.70 o 
  -4   0  16      411.59      524.30     57.32 o 
  -3   0  16      727.78      705.06     41.34 o 
  -2   0  16      927.78      974.15     41.00 o 
  -1   0  16     4550.21     4758.39     45.99 o 
   0   0  16     1587.89     1539.40     51.78 o 
   1   0  16     5906.99     6001.26     79.72 o 
   2   0  16      133.72      159.80     53.80 o 
   3   0  16     3409.40     3458.88     37.10 o 
   4   0  16       68.61       66.16     33.77 o 
   5   0  16       92.79       91.29     35.13 o 
   6   0  16       12.89       24.17     34.20 o 
   7   0  16      281.22      328.71     87.29 o 
   8   0  16       20.86       12.35     36.93 o 
   9   0  16      390.75      355.45     39.43 o 
  10   0  16      499.31      446.71     43.27 o 
  11   0  16      178.25      116.92     53.11 o 
  12   0  16      506.71      409.07     42.56 o 
 -25   1  16       14.07       40.24     25.19 o 
 -24   1  16     1067.12     1003.59     34.68 o 
 -23   1  16       81.73      117.75     26.70 o 
 -22   1  16      734.61      670.37     25.29 o 
 -21   1  16      317.58      343.37     27.29 o 
 -20   1  16      629.31      702.84     26.43 o 
 -19   1  16      392.05      441.89     25.66 o 
 -18   1  16      456.32      487.39     24.63 o 
 -17   1  16     1980.57     1964.28     25.36 o 
 -16   1  16      585.96      560.98     24.23 o 
 -15   1  16     2289.94     2244.01     28.50 o 
 -14   1  16      390.26      348.40     24.81 o 
 -13   1  16     5511.13     5727.56     32.99 o 
 -12   1  16       31.34       67.28     21.99 o 
 -11   1  16     5001.84     4937.25     41.86 o 
 -10   1  16       26.46       48.51     21.85 o 
  -9   1  16     3032.88     3008.05     28.48 o 
  -8   1  16      237.28      292.94     24.65 o 
  -7   1  16     4260.76     4281.93     54.05 o 
  -6   1  16     1842.85     1681.12     28.30 o 
  -5   1  16     3253.11     3125.83     34.38 o 
  -4   1  16     1472.34     1385.63     31.92 o 
  -3   1  16     1347.32     1356.28     31.48 o 
  -2   1  16     3567.15     3491.45     52.48 o 
  -1   1  16      213.89      247.32     30.15 o 
   0   1  16     2587.16     2669.43     35.80 o 
   1   1  16      351.28      377.69     22.61 o 
   2   1  16     2137.93     2182.85     27.72 o 
   3   1  16       18.14       39.63     23.97 o 
   4   1  16     1291.59     1317.06     35.52 o 
   5   1  16       25.34       73.21     24.82 o 
   6   1  16      764.28      801.44     27.70 o 
   7   1  16       55.41       75.41     26.13 o 
   8   1  16      732.72      718.73     27.63 o 
   9   1  16      279.47      323.31     26.93 o 
  10   1  16       69.00       66.58     24.76 o 
  11   1  16      159.59      169.45     28.20 o 
  12   1  16       91.40       78.39     28.16 o 
 -25   2  16      603.53      507.86     38.22 o 
 -24   2  16       66.14       45.59     24.11 o 
 -23   2  16      755.52      829.75     36.20 o 
 -22   2  16      154.68      136.78     24.09 o 
 -21   2  16      367.23      425.07     24.31 o 
 -20   2  16      211.98      181.00     25.16 o 
 -19   2  16      423.48      429.85     25.58 o 
 -18   2  16      705.36      731.88     28.16 o 
 -17   2  16      638.83      731.64     34.14 o 
 -16   2  16     2984.34     3109.09     53.24 o 
 -15   2  16     1051.09     1072.98     27.56 o 
 -14   2  16     4628.28     4691.14     53.60 o 
 -13   2  16      741.57      697.85     26.31 o 
 -12   2  16     5356.52     5331.74     42.92 o 
 -11   2  16       76.83      101.31     24.49 o 
 -10   2  16      397.91      398.31     24.39 o 
  -9   2  16      426.03      439.84     24.96 o 
  -8   2  16      664.38      710.93     27.98 o 
  -7   2  16      354.98      357.34     26.56 o 
  -6   2  16     4633.12     4538.70     73.02 o 
  -5   2  16     3237.17     3247.96     41.21 o 
  -4   2  16     6465.75     6284.89     68.25 o 
  -3   2  16     5155.22     4914.38     35.82 o 
  -2   2  16     1366.17     1332.84     29.65 o 
  -1   2  16     2446.33     2406.07     27.84 o 
   0   2  16        2.56       39.58     27.28 o 
   1   2  16       88.83      158.13     24.74 o 
   2   2  16       70.78      104.94     29.60 o 
   3   2  16      112.26      138.46     23.24 o 
   4   2  16        0.22       32.84     23.94 o 
   5   2  16     1206.17     1178.68     40.16 o 
   6   2  16      114.90      145.86     25.25 o 
   7   2  16     1854.76     1818.00     31.48 o 
   8   2  16      566.91      562.20     29.83 o 
   9   2  16      614.34      635.22     28.69 o 
  10   2  16      193.73      165.17     28.47 o 
  11   2  16       82.25      104.27     28.71 o 
 -23   3  16       82.95      100.59     25.38 o 
 -22   3  16      542.03      517.20     34.89 o 
 -21   3  16       99.29      106.19     25.69 o 
 -20   3  16      414.80      415.01     31.02 o 
 -19   3  16      405.96      419.80     28.96 o 
 -18   3  16      357.60      367.59     31.17 o 
 -17   3  16      912.66      917.95     28.61 o 
 -16   3  16      240.67      267.45     40.65 o 
 -15   3  16     2131.29     2161.34     36.09 o 
 -14   3  16      334.87      399.77     27.75 o 
 -13   3  16     3649.32     3720.20     33.43 o 
 -12   3  16      233.70      262.83     23.93 o 
 -11   3  16     3328.56     3426.75     48.02 o 
 -10   3  16       68.39       60.68     25.62 o 
  -9   3  16     2216.65     2316.71     27.32 o 
  -8   3  16      216.29      236.69     23.79 o 
  -7   3  16     1110.56     1124.77     35.35 o 
  -6   3  16      338.55      332.17     24.86 o 
  -5   3  16      634.32      666.73     23.74 o 
  -4   3  16     1396.52     1439.61     25.99 o 
  -3   3  16     1443.32     1396.99     23.51 o 
  -2   3  16     1773.21     1830.35     45.65 o 
  -1   3  16      589.09      529.21     23.64 o 
   0   3  16     2300.13     2335.47     48.22 o 
   1   3  16      277.86      325.73     24.33 o 
   2   3  16     2064.31     2111.04     27.57 o 
   3   3  16        0.37       -8.65     25.25 o 
   4   3  16     1071.04     1090.83     28.02 o 
   5   3  16       32.04       74.97     25.96 o 
   6   3  16      328.90      325.75     24.68 o 
   7   3  16       49.91       62.19     28.41 o 
   8   3  16      152.07      168.96     28.68 o 
   9   3  16       86.78       83.43     51.58 o 
  10   3  16      137.36       63.25     40.40 o 
 -21   4  16      666.33      559.94     37.23 o 
 -20   4  16      298.03      289.39     29.03 o 
 -19   4  16      762.52      685.74     41.66 o 
 -18   4  16      608.78      573.34     28.49 o 
 -17   4  16      576.80      528.47     42.44 o 
 -16   4  16      654.89      688.61     28.17 o 
 -15   4  16       33.91       62.65     26.95 o 
 -14   4  16      695.41      740.13     28.18 o 
 -13   4  16        5.31       17.97     25.78 o 
 -12   4  16     1441.49     1448.15     28.66 o 
 -11   4  16       18.08       81.74     27.02 o 
 -10   4  16     3186.67     3237.30     57.74 o 
  -9   4  16       91.85       98.38     23.02 o 
  -8   4  16     3143.44     3234.66     27.51 o 
  -7   4  16      169.95      245.33     26.30 o 
  -6   4  16      865.21      945.47     22.03 o 
  -5   4  16      617.79      669.36     26.88 o 
  -4   4  16      198.35      190.48     20.47 o 
  -3   4  16      528.09      533.15     22.56 o 
  -2   4  16      415.29      404.53     25.98 o 
  -1   4  16      967.95     1046.23     26.24 o 
   0   4  16      350.79      355.85     25.51 o 
   1   4  16     1935.06     1898.11     30.15 o 
   2   4  16       64.39       71.33     31.49 o 
   3   4  16     1125.84     1147.75     29.70 o 
   4   4  16        0.14        8.57     31.56 o 
   5   4  16      241.18      292.55     28.94 o 
   6   4  16        3.55       52.05     27.20 o 
   7   4  16       61.20      107.35     28.82 o 
   8   4  16       40.36       47.82     35.04 o 
 -18   5  16      217.67      167.13     29.26 o 
 -17   5  16      191.65      149.12     30.30 o 
 -16   5  16      191.24      191.44     28.62 o 
 -15   5  16      680.53      585.97     29.56 o 
 -14   5  16       10.81        3.26     33.21 o 
 -13   5  16      809.41      764.46     27.81 o 
 -12   5  16        1.20       18.97     27.36 o 
 -11   5  16     1339.61     1310.33     28.73 o 
 -10   5  16        1.53       51.04     25.19 o 
  -9   5  16     2065.79     2148.05     26.22 o 
  -8   5  16       33.08       57.02     21.28 o 
  -7   5  16     1227.86     1203.43     24.20 o 
  -6   5  16      205.26      225.39     21.94 o 
  -5   5  16      459.99      482.75     25.31 o 
  -4   5  16      463.81      471.82     21.84 o 
  -3   5  16      185.02      196.70     21.19 o 
  -2   5  16      513.50      559.39     24.69 o 
  -1   5  16      160.85      189.09     28.90 o 
   0   5  16      587.21      594.09     37.18 o 
   1   5  16       23.02       49.59     25.97 o 
   2   5  16      750.03      746.39     29.38 o 
   3   5  16        6.99       20.97     41.14 o 
   4   5  16      497.71      479.61     31.65 o 
   5   5  16        1.19      -14.49     26.83 o 
 -13   6  16       31.97       78.24     41.19 o 
 -12   6  16      442.94      368.84     27.89 o 
 -11   6  16        0.22       37.04     23.16 o 
 -10   6  16      188.61      134.74     24.12 o 
  -9   6  16        4.52      -14.41     23.96 o 
  -8   6  16      198.54      185.09     24.17 o 
  -7   6  16       69.99       66.46     23.95 o 
  -6   6  16      605.34      644.03     26.94 o 
  -5   6  16      376.25      408.39     24.18 o 
  -4   6  16      651.88      612.51     26.04 o 
  -3   6  16      843.73      757.17     34.91 o 
  -2   6  16      411.70      350.27     27.94 o 
  -1   6  16      394.35      346.14     36.98 o 
   0   6  16       36.97       96.57     38.89 o 
 -25   1  17       39.58       76.63     28.56 o 
 -24   1  17       11.41       23.39     34.20 o 
 -23   1  17        5.60        9.39     23.48 o 
 -22   1  17        7.19       64.74     25.26 o 
 -21   1  17       38.29       69.55     25.12 o 
 -20   1  17        0.10       36.94     23.82 o 
 -19   1  17       44.64       60.63     23.72 o 
 -18   1  17       38.97       30.05     22.50 o 
 -17   1  17       90.20      139.69     29.70 o 
 -16   1  17        2.07       53.60     23.27 o 
 -15   1  17       55.28       42.20     21.66 o 
 -14   1  17      238.05      251.16     21.04 o 
 -13   1  17        4.21       18.14     20.07 o 
 -12   1  17      654.03      605.05     21.37 o 
 -11   1  17      611.44      637.12     29.50 o 
 -10   1  17        0.11       39.26     23.52 o 
  -9   1  17       10.94       31.25     24.43 o 
  -8   1  17      907.99      900.29     25.53 o 
  -7   1  17      222.08      223.98     26.75 o 
  -6   1  17      776.93      776.66     30.12 o 
  -5   1  17        0.29       15.22     30.00 o 
  -4   1  17       25.04       -4.15     29.60 o 
  -3   1  17      106.40      157.59     26.34 o 
  -2   1  17      277.40      257.54     28.02 o 
  -1   1  17      263.44      271.40     27.66 o 
   0   1  17      101.94      119.33     24.15 o 
   1   1  17       63.76      122.63     24.85 o 
   2   1  17       89.66      114.39     20.67 o 
   3   1  17      357.09      341.11     21.45 o 
   4   1  17        5.79       65.29     26.39 o 
   5   1  17       64.26       89.30     25.23 o 
   6   1  17        0.14       39.15     26.75 o 
   7   1  17      191.37      178.10     25.40 o 
   8   1  17       42.37       79.81     25.99 o 
   9   1  17       58.51       94.33     27.67 o 
  10   1  17       70.50      129.35     27.02 o 
  11   1  17       12.26       23.15     29.25 o 
 -24   2  17       17.57       32.45     24.49 o 
 -23   2  17        1.27       44.07     23.24 o 
 -22   2  17       22.08       61.33     24.23 o 
 -21   2  17       16.99       39.74     34.96 o 
 -20   2  17        5.02       42.61     24.84 o 
 -19   2  17       18.62       56.60     27.45 o 
 -18   2  17        5.55       33.11     24.02 o 
 -17   2  17        2.31       67.08     26.20 o 
 -16   2  17       53.73       99.84     26.14 o 
 -15   2  17        0.06       45.88     24.71 o 
 -14   2  17      251.91      305.41     47.09 o 
 -13   2  17        0.70       37.99     22.52 o 
 -12   2  17       71.41       59.38     21.86 o 
 -11   2  17       27.91       90.31     22.34 o 
 -10   2  17      287.90      328.87     23.21 o 
  -9   2  17      142.71      134.65     23.39 o 
  -8   2  17      122.48      124.01     23.40 o 
  -7   2  17       30.12       77.44     25.82 o 
  -6   2  17      127.61      104.75     25.02 o 
  -5   2  17        0.35       13.18     26.48 o 
  -4   2  17       64.67       78.07     25.91 o 
  -3   2  17       20.50       27.25     28.03 o 
  -2   2  17      185.03      210.44     24.25 o 
  -1   2  17        1.98      -12.51     20.98 o 
   0   2  17       57.57       40.94     22.58 o 
   1   2  17        0.71        8.86     22.18 o 
   2   2  17       82.23      112.78     24.56 o 
   3   2  17        1.34       41.01     23.71 o 
   4   2  17       34.54       67.89     28.27 o 
   5   2  17       23.70       65.14     32.43 o 
   6   2  17        2.37       84.47     28.11 o 
   7   2  17       15.62       -8.16     26.97 o 
   8   2  17        1.65       14.71     28.50 o 
   9   2  17       17.88        6.03     28.11 o 
  10   2  17        8.42       60.83     28.46 o 
 -23   3  17       65.24       54.35     25.20 o 
 -22   3  17        2.14       34.42     31.02 o 
 -21   3  17       54.21      125.63     26.13 o 
 -20   3  17       16.53       35.33     26.54 o 
 -19   3  17       69.51       95.77     26.32 o 
 -18   3  17       77.60       62.41     27.70 o 
 -17   3  17        0.13       35.94     46.15 o 
 -16   3  17       60.84       48.99     27.70 o 
 -15   3  17      126.03      118.19     26.22 o 
 -14   3  17       97.48      113.67     27.50 o 
 -13   3  17      399.11      452.01     32.72 o 
 -12   3  17      459.92      491.89     22.87 o 
 -11   3  17       18.29       17.29     23.64 o 
 -10   3  17        0.73       58.44     23.88 o 
  -9   3  17        9.36       18.99     23.50 o 
  -8   3  17      143.18      235.83     25.11 o 
  -7   3  17      136.46      175.59     31.86 o 
  -6   3  17      158.20      189.31     26.56 o 
  -5   3  17       19.38       57.47     22.47 o 
  -4   3  17      214.70      262.30     21.90 o 
  -3   3  17        2.61        9.62     20.90 o 
  -2   3  17      680.37      718.56     22.84 o 
  -1   3  17      182.84      226.89     40.73 o 
   0   3  17      143.24      175.61     25.42 o 
   1   3  17        1.45       12.10     25.14 o 
   2   3  17        2.78       22.06     23.99 o 
   3   3  17      196.32      233.67     25.23 o 
   4   3  17       21.18       47.32     26.80 o 
   5   3  17       19.60       69.66     26.99 o 
   6   3  17       12.80       12.60     26.45 o 
   7   3  17      145.97      122.00     27.47 o 
   8   3  17       14.01       85.05     28.26 o 
   9   3  17      105.24      132.49     35.45 o 
 -21   4  17        0.09       70.56     26.91 o 
 -20   4  17       73.68       93.11     28.54 o 
 -19   4  17       73.01       75.28     27.90 o 
 -18   4  17        0.23        8.26     24.43 o 
 -17   4  17        0.38       24.80     27.27 o 
 -16   4  17       11.64       -9.10     26.88 o 
 -15   4  17       41.39       53.84     26.18 o 
 -14   4  17       24.91       41.73     27.21 o 
 -13   4  17        1.11       35.84     27.44 o 
 -12   4  17      156.09      196.03     31.47 o 
 -11   4  17       24.91       23.19     22.76 o 
 -10   4  17       99.58      114.08     22.73 o 
  -9   4  17       70.84       76.54     22.10 o 
  -8   4  17       95.38      107.92     27.65 o 
  -7   4  17      101.96      117.52     22.49 o 
  -6   4  17        0.91        8.22     20.16 o 
  -5   4  17       16.03       91.38     20.53 o 
  -4   4  17       14.78       40.69     19.97 o 
  -3   4  17       48.17      102.80     29.74 o 
  -2   4  17        4.60       17.46     20.85 o 
  -1   4  17      183.20      205.97     26.75 o 
   0   4  17       20.73       36.92     23.33 o 
   1   4  17       23.91       94.06     26.13 o 
   2   4  17        2.17       30.69     28.05 o 
   3   4  17       16.07      -13.10     28.20 o 
   4   4  17       21.53      -18.82     28.34 o 
   5   4  17       40.95       78.46     27.55 o 
   6   4  17        0.45       -0.13     38.66 o 
   7   4  17        4.08       42.83     44.00 o 
 -18   5  17        0.23      -33.97     33.97 o 
 -17   5  17       23.40       12.50     28.57 o 
 -16   5  17        2.09       69.68     37.20 o 
 -15   5  17       23.78       36.84     29.09 o 
 -14   5  17       60.95       66.10     28.34 o 
 -13   5  17       21.29       87.99     27.71 o 
 -12   5  17       23.01       49.69     28.06 o 
 -11   5  17       68.65       64.37     24.83 o 
 -10   5  17       57.00       82.15     24.69 o 
  -9   5  17      108.56      119.25     20.44 o 
  -8   5  17      616.43      544.31     22.01 o 
  -7   5  17        5.87       37.07     20.39 o 
  -6   5  17      175.49      151.90     21.15 o 
  -5   5  17       56.42       70.07     21.53 o 
  -4   5  17       40.71       77.39     20.31 o 
  -3   5  17      214.63      213.05     23.96 o 
  -2   5  17        5.18       29.10     23.83 o 
  -1   5  17       85.60       96.59     26.26 o 
   0   5  17       39.23       24.68     30.54 o 
   1   5  17       67.62       95.40     24.68 o 
   2   5  17       66.23       46.44     28.57 o 
   3   5  17      295.35      251.50     41.19 o 
   4   5  17       59.20      118.72     61.36 o 
 -11   6  17       32.65       66.39     25.22 o 
 -10   6  17       12.64       39.15     23.78 o 
  -9   6  17        4.04      -14.61     22.54 o 
  -8   6  17       43.87       43.19     24.04 o 
  -7   6  17       74.27       82.55     24.54 o 
  -6   6  17       99.88      105.48     22.63 o 
  -5   6  17       80.72       93.86     23.12 o 
  -4   6  17       62.80       63.32     24.36 o 
  -3   6  17       19.61       33.99     26.72 o 
 -25   0  18      221.21      217.75     34.32 o 
 -24   0  18        1.84        5.62     34.19 o 
 -23   0  18     1413.48     1325.50     39.22 o 
 -22   0  18       11.14       63.88     36.12 o 
 -21   0  18     1653.23     1748.18     39.15 o 
 -20   0  18      347.24      332.60     31.46 o 
 -19   0  18      676.34      781.99     33.78 o 
 -18   0  18      329.73      348.90     35.27 o 
 -17   0  18      737.15      674.37     30.87 o 
 -16   0  18     1045.43     1066.26     35.84 o 
 -15   0  18      901.95      921.15     35.47 o 
 -14   0  18     1999.92     2015.72     32.91 o 
 -13   0  18     1030.37     1025.76     48.78 o 
 -12   0  18     5831.41     6039.16     77.18 o 
 -11   0  18       18.78       24.67     31.72 o 
 -10   0  18     5086.70     4999.35     38.29 o 
  -9   0  18      245.82      265.32     28.90 o 
  -8   0  18      269.15      247.00     38.95 o 
  -7   0  18      193.86      243.39     36.76 o 
  -6   0  18     1168.75     1175.69     48.14 o 
  -5   0  18      909.78      881.54     64.68 o 
  -4   0  18     3324.10     3282.11     62.09 o 
  -3   0  18     2407.64     2480.03     41.44 o 
  -2   0  18     2859.11     2869.07     41.45 o 
  -1   0  18     3634.40     3584.49    132.04 o 
   0   0  18      672.87      664.81     35.07 o 
   1   0  18     1988.81     2055.00     37.12 o 
   2   0  18      400.56      368.42     34.20 o 
   3   0  18      245.08      273.30     32.79 o 
   4   0  18        1.89      -14.62     32.56 o 
   5   0  18        8.52       29.19     33.57 o 
   6   0  18        0.36       54.82     32.72 o 
   7   0  18      259.18      289.75     31.83 o 
   8   0  18       19.22       39.81     37.72 o 
   9   0  18      973.81      850.20     38.07 o 
  10   0  18      189.66      208.98     40.11 o 
 -25   1  18        7.44       60.07     28.00 o 
 -24   1  18      633.70      614.57     26.54 o 
 -23   1  18        4.63       51.85     24.45 o 
 -22   1  18      754.37      780.36     26.90 o 
 -21   1  18       49.01       71.99     22.96 o 
 -20   1  18      500.77      516.74     24.80 o 
 -19   1  18      105.78       89.87     31.30 o 
 -18   1  18     1114.73     1112.72     25.26 o 
 -17   1  18      825.94      832.31     26.34 o 
 -16   1  18      685.94      715.54     24.00 o 
 -15   1  18     2489.54     2413.39     26.91 o 
 -14   1  18     1038.86     1002.95     21.19 o 
 -13   1  18     3467.90     3610.90     29.99 o 
 -12   1  18      547.20      522.05     21.52 o 
 -11   1  18     5924.80     6122.15     66.15 o 
 -10   1  18        0.20       22.30     22.53 o 
  -9   1  18     1679.22     1695.93     25.73 o 
  -8   1  18       72.90      143.39     24.29 o 
  -7   1  18     1418.47     1395.87     33.06 o 
  -6   1  18      303.63      337.86     38.62 o 
  -5   1  18     1540.35     1633.81     61.34 o 
  -4   1  18      822.32      769.02     28.57 o 
  -3   1  18     1840.01     1820.59     31.59 o 
  -2   1  18     1128.04     1094.09     27.88 o 
  -1   1  18     1137.74     1116.36     28.48 o 
   0   1  18     2086.25     2060.81     33.38 o 
   1   1  18      438.07      446.12     20.87 o 
   2   1  18     1305.66     1318.23     22.46 o 
   3   1  18      152.17      154.36     24.09 o 
   4   1  18      644.90      728.71     36.32 o 
   5   1  18        0.03       48.22     24.30 o 
   6   1  18      183.34      218.53     26.38 o 
   7   1  18        0.89       38.68     25.74 o 
   8   1  18      345.59      305.12     26.49 o 
   9   1  18       54.03       39.86     27.73 o 
  10   1  18      226.93      229.71     30.99 o 
 -24   2  18        9.22       27.28     34.49 o 
 -23   2  18      487.12      461.62     25.43 o 
 -22   2  18       46.54       -0.13     24.80 o 
 -21   2  18      525.25      529.69     25.54 o 
 -20   2  18      127.56      196.13     24.10 o 
 -19   2  18     1292.80     1237.71     26.38 o 
 -18   2  18      248.96      337.81     32.68 o 
 -17   2  18     1438.19     1423.57     43.32 o 
 -16   2  18     1740.11     1747.28     52.50 o 
 -15   2  18      396.98      378.27     27.46 o 
 -14   2  18     1389.04     1393.21     25.54 o 
 -13   2  18      224.18      225.43     23.38 o 
 -12   2  18     1359.47     1375.66     25.48 o 
 -11   2  18      354.16      359.72     23.68 o 
 -10   2  18     1489.08     1586.25     24.49 o 
  -9   2  18       12.33       24.48     23.01 o 
  -8   2  18     4499.71     4558.28     50.80 o 
  -7   2  18      285.60      314.99     22.43 o 
  -6   2  18     5802.89     5822.43     45.50 o 
  -5   2  18      803.61      779.22     27.35 o 
  -4   2  18     1823.36     1863.87     29.47 o 
  -3   2  18      388.14      433.86     26.87 o 
  -2   2  18      274.96      259.34     23.97 o 
  -1   2  18      163.60      143.77     22.00 o 
   0   2  18       35.26       20.38     22.22 o 
   1   2  18      315.00      338.69     21.19 o 
   2   2  18      137.31      171.17     23.20 o 
   3   2  18     1463.85     1475.25     24.47 o 
   4   2  18       72.62      143.32     22.84 o 
   5   2  18     1651.05     1620.49     30.33 o 
   6   2  18        2.41       67.54     28.30 o 
   7   2  18      706.38      646.28     35.47 o 
   8   2  18       18.59       18.11     29.70 o 
   9   2  18       77.04       68.26     28.95 o 
 -23   3  18       10.73       34.94     40.89 o 
 -22   3  18      484.41      521.24     34.27 o 
 -21   3  18      100.50       80.56     27.08 o 
 -20   3  18      483.04      513.19     28.73 o 
 -19   3  18      140.26      107.61     27.67 o 
 -18   3  18      566.17      562.50     28.61 o 
 -17   3  18      665.22      663.12     28.88 o 
 -16   3  18      947.91      894.08     29.54 o 
 -15   3  18     1108.89     1088.24     29.52 o 
 -14   3  18      718.56      729.08     29.75 o 
 -13   3  18     2028.04     1947.98     27.39 o 
 -12   3  18      364.59      376.38     24.12 o 
 -11   3  18     2291.47     2346.84     26.54 o 
 -10   3  18        4.78       68.63     23.45 o 
  -9   3  18      974.18      976.93     24.84 o 
  -8   3  18      100.16      156.13     22.52 o 
  -7   3  18     1315.82     1264.41     26.33 o 
  -6   3  18      106.45      144.37     23.33 o 
  -5   3  18      979.46     1001.96     23.86 o 
  -4   3  18      322.37      331.33     23.17 o 
  -3   3  18     1221.36     1288.33     33.10 o 
  -2   3  18      849.04      890.13     23.94 o 
  -1   3  18      949.82      936.12     24.91 o 
   0   3  18     1074.84     1110.48     23.00 o 
   1   3  18      253.77      296.65     25.31 o 
   2   3  18      877.31      884.80     24.46 o 
   3   3  18      103.63       95.93     24.29 o 
   4   3  18      516.49      475.97     25.82 o 
   5   3  18       12.52       35.67     29.48 o 
   6   3  18      283.26      259.43     27.81 o 
   7   3  18        2.05       31.29     34.42 o 
   8   3  18      123.77      107.28     47.91 o 
 -20   4  18      144.66      168.55     42.15 o 
 -19   4  18      449.21      470.30     29.39 o 
 -18   4  18      265.06      257.66     28.28 o 
 -17   4  18      167.08      195.75     29.41 o 
 -16   4  18      215.42      185.35     27.89 o 
 -15   4  18      250.90      260.14     32.12 o 
 -14   4  18      478.56      496.00     28.32 o 
 -13   4  18      235.42      212.94     28.04 o 
 -12   4  18     1661.80     1674.47     29.29 o 
 -11   4  18      156.13      169.88     21.48 o 
 -10   4  18     2677.15     2705.46     40.90 o 
  -9   4  18        2.07       14.70     23.70 o 
  -8   4  18     1364.68     1342.17     29.63 o 
  -7   4  18        8.69       19.99     24.82 o 
  -6   4  18      427.03      432.85     22.61 o 
  -5   4  18       45.40       82.36     20.10 o 
  -4   4  18      483.63      508.76     22.51 o 
  -3   4  18      638.96      623.18     21.90 o 
  -2   4  18     1054.40     1019.73     22.99 o 
  -1   4  18      992.76      964.67     29.10 o 
   0   4  18      515.04      505.73     25.86 o 
   1   4  18      704.33      760.42     44.16 o 
   2   4  18       38.12      100.91     26.31 o 
   3   4  18      159.08      181.42     48.20 o 
   4   4  18        2.58       85.66     29.28 o 
   5   4  18       33.26       71.59     30.90 o 
   6   4  18        2.58        9.70     53.48 o 
 -17   5  18       97.14      173.10     27.73 o 
 -16   5  18      274.84      218.87     29.37 o 
 -15   5  18      439.74      351.34     30.66 o 
 -14   5  18      220.45      220.03     27.79 o 
 -13   5  18     1055.42     1003.08     38.26 o 
 -12   5  18       59.64       84.27     28.19 o 
 -11   5  18      971.32      897.28     26.05 o 
 -10   5  18       17.57        8.42     23.97 o 
  -9   5  18     1047.70     1033.10     26.70 o 
  -8   5  18        5.34       23.60     21.47 o 
  -7   5  18      754.67      774.38     22.71 o 
  -6   5  18       11.04       27.18     24.83 o 
  -5   5  18      287.39      287.14     20.89 o 
  -4   5  18      168.57      209.25     23.80 o 
  -3   5  18      163.37      165.04     24.05 o 
  -2   5  18      429.45      425.09     37.98 o 
  -1   5  18      342.15      287.23     25.81 o 
   0   5  18      346.21      375.54     28.22 o 
   1   5  18      276.19      273.50     34.14 o 
   2   5  18      346.95      287.80     30.57 o 
 -25   1  19        0.33       25.42     40.71 o 
 -24   1  19        1.75       -3.01     26.19 o 
 -23   1  19        3.26       14.50     24.67 o 
 -22   1  19       11.43       63.34     34.23 o 
 -21   1  19      125.40      128.72     31.61 o 
 -20   1  19        1.07        0.00     25.29 o 
 -19   1  19      144.49      183.64     24.22 o 
 -18   1  19        4.40        4.02     23.49 o 
 -17   1  19      257.23      250.03     25.26 o 
 -16   1  19       13.06       16.47     22.72 o 
 -15   1  19      234.16      227.37     22.14 o 
 -14   1  19      302.43      324.57     20.44 o 
 -13   1  19      164.40      200.51     20.00 o 
 -12   1  19        0.01       43.70     23.46 o 
 -11   1  19      596.02      587.81     23.65 o 
 -10   1  19      500.65      507.87     24.52 o 
  -9   1  19      244.15      252.99     23.86 o 
  -8   1  19      808.82      802.71     25.25 o 
  -7   1  19       40.44       63.16     25.48 o 
  -6   1  19      237.09      248.46     25.38 o 
  -5   1  19      189.58      193.41     33.90 o 
  -4   1  19      799.40      801.21     28.83 o 
  -3   1  19      125.54      121.23     26.55 o 
  -2   1  19       72.74       83.45     26.28 o 
  -1   1  19        1.56       -7.91     22.52 o 
   0   1  19      319.38      371.24     22.76 o 
   1   1  19      266.12      253.18     21.14 o 
   2   1  19       15.16       44.14     22.43 o 
   3   1  19        7.76       44.81     23.17 o 
   4   1  19        1.23        7.80     24.51 o 
   5   1  19      124.43      174.16     23.37 o 
   6   1  19        2.44       44.09     23.48 o 
   7   1  19       80.02      119.86     27.31 o 
   8   1  19        0.25       14.23     25.38 o 
   9   1  19        2.87       49.24     30.81 o 
 -24   2  19        0.65       41.72     27.95 o 
 -23   2  19        1.24       27.26     26.14 o 
 -22   2  19        0.01       53.25     23.75 o 
 -21   2  19        0.08       39.90     24.79 o 
 -20   2  19       27.31       77.10     23.83 o 
 -19   2  19        5.68      -14.86     26.02 o 
 -18   2  19        3.89       43.38     26.05 o 
 -17   2  19       14.18       87.72     36.77 o 
 -16   2  19       27.21       72.98     27.92 o 
 -15   2  19        0.85       30.59     25.28 o 
 -14   2  19       68.61       98.62     23.28 o 
 -13   2  19        5.92       23.67     23.18 o 
 -12   2  19      110.48      126.21     23.14 o 
 -11   2  19        3.64       -4.03     23.65 o 
 -10   2  19       14.63       48.34     22.93 o 
  -9   2  19        0.40        7.08     23.83 o 
  -8   2  19        8.93       15.94     23.60 o 
  -7   2  19       54.23       32.08     23.91 o 
  -6   2  19      126.34      113.04     26.41 o 
  -5   2  19       28.93       38.68     25.07 o 
  -4   2  19        7.72       23.79     38.08 o 
  -3   2  19        0.11       65.21     26.85 o 
  -2   2  19       39.30       70.80     27.99 o 
  -1   2  19       32.04       52.36     22.08 o 
   0   2  19        0.26       -9.39     21.50 o 
   1   2  19       52.65       97.57     20.93 o 
   2   2  19       70.96       71.63     21.46 o 
   3   2  19       36.47       72.40     21.26 o 
   4   2  19       22.22       38.03     24.98 o 
   5   2  19       11.42       38.15     25.82 o 
   6   2  19        3.35       65.93     30.91 o 
   7   2  19        0.59       16.81     29.78 o 
   8   2  19       12.81       40.58     30.09 o 
 -22   3  19        0.32       62.74     26.81 o 
 -21   3  19        3.28        8.97     28.17 o 
 -20   3  19        1.29       26.66     25.73 o 
 -19   3  19        1.13       39.66     27.90 o 
 -18   3  19       55.78       69.65     31.05 o 
 -17   3  19       67.39       77.36     45.62 o 
 -16   3  19        3.68       87.90     27.61 o 
 -15   3  19      302.60      322.72     41.23 o 
 -14   3  19       10.86       45.93     26.49 o 
 -13   3  19       65.25       88.12     22.74 o 
 -12   3  19        2.89       -4.39     23.90 o 
 -11   3  19        0.26       57.84     25.39 o 
 -10   3  19      166.57      169.22     22.47 o 
  -9   3  19       12.12       51.99     22.47 o 
  -8   3  19       30.82       59.31     21.70 o 
  -7   3  19       48.41       94.32     24.51 o 
  -6   3  19      418.91      414.31     23.97 o 
  -5   3  19       12.02       -2.88     23.75 o 
  -4   3  19      393.22      384.25     23.23 o 
  -3   3  19        0.03       44.09     22.29 o 
  -2   3  19       39.14       34.65     27.65 o 
  -1   3  19      215.71      239.68     28.24 o 
   0   3  19       21.27       16.73     20.83 o 
   1   3  19       77.50      133.42     22.71 o 
   2   3  19       12.10       39.43     25.14 o 
   3   3  19        1.01       28.14     25.15 o 
   4   3  19       21.75       -9.25     33.51 o 
   5   3  19       94.97       42.92     27.48 o 
   6   3  19       20.73       44.31     26.15 o 
 -20   4  19      108.17      133.34     29.02 o 
 -19   4  19        6.63       72.27     28.70 o 
 -18   4  19        5.28       23.83     30.68 o 
 -17   4  19       56.66       94.61     28.41 o 
 -16   4  19        0.62       52.06     26.65 o 
 -15   4  19        1.14       46.69     26.27 o 
 -14   4  19       50.28       71.44     31.08 o 
 -13   4  19        0.25       32.73     29.53 o 
 -12   4  19       52.33       86.10     23.47 o 
 -11   4  19        5.49       13.16     24.10 o 
 -10   4  19       59.53      109.37     24.23 o 
  -9   4  19        0.45       40.36     23.32 o 
  -8   4  19       79.26      126.25     23.75 o 
  -7   4  19       80.56      107.85     20.81 o 
  -6   4  19       16.26       72.72     21.48 o 
  -5   4  19      121.33      171.57     26.26 o 
  -4   4  19       13.37       30.21     21.77 o 
  -3   4  19       81.19      126.23     22.12 o 
  -2   4  19       24.72       51.77     21.49 o 
  -1   4  19       78.09       85.36     21.50 o 
   0   4  19       11.41        6.50     21.82 o 
   1   4  19        1.00      -22.90     28.31 o 
   2   4  19        0.42       39.06     24.65 o 
   3   4  19       12.35       60.68     29.06 o 
   4   4  19        0.72       48.68     45.79 o 
 -16   5  19       40.58       45.28     29.63 o 
 -15   5  19        0.45       11.93     32.98 o 
 -14   5  19       24.20       65.05     29.03 o 
 -13   5  19      116.21      110.16     27.01 o 
 -12   5  19       24.21      104.96     27.91 o 
 -11   5  19      119.91      121.15     26.32 o 
 -10   5  19      141.09      129.03     22.54 o 
  -9   5  19       76.35       67.60     21.87 o 
  -8   5  19       76.96       78.43     22.30 o 
  -7   5  19       33.41      103.16     22.14 o 
  -6   5  19        2.72       40.21     22.63 o 
  -5   5  19       61.72       46.27     23.84 o 
  -4   5  19       64.35       86.00     23.84 o 
  -3   5  19       83.09       72.98     22.90 o 
  -2   5  19       11.21       32.56     21.67 o 
  -1   5  19        4.92       58.03     25.19 o 
   0   5  19      194.36      200.25     29.14 o 
 -24   0  20       66.37       82.52     33.69 o 
 -23   0  20      776.38      768.37     36.36 o 
 -22   0  20        1.50      -21.65     34.94 o 
 -21   0  20     1260.17     1227.11     38.73 o 
 -20   0  20       37.79       61.59     43.95 o 
 -19   0  20      580.88      586.61     35.53 o 
 -18   0  20       89.84      120.85     33.69 o 
 -17   0  20      716.05      710.89     33.60 o 
 -16   0  20      446.51      504.33     35.30 o 
 -15   0  20     1069.69     1131.15     30.36 o 
 -14   0  20     1175.12     1233.19     31.97 o 
 -13   0  20     2344.54     2286.70     54.71 o 
 -12   0  20     2280.47     2292.89     33.73 o 
 -11   0  20      334.87      324.62     28.75 o 
 -10   0  20     3333.57     3428.51     43.18 o 
  -9   0  20      170.62      194.36     37.60 o 
  -8   0  20      760.81      840.74     36.31 o 
  -7   0  20      243.72      311.85     44.60 o 
  -6   0  20      749.83      752.54     46.72 o 
  -5   0  20       13.20      -20.57     33.72 o 
  -4   0  20     2282.60     2337.02     38.36 o 
  -3   0  20      658.29      675.28     42.38 o 
  -2   0  20     3343.40     3368.27     46.25 o 
  -1   0  20      506.23      548.69     33.56 o 
   0   0  20      436.21      511.95     34.93 o 
   1   0  20      316.25      321.26     33.82 o 
   2   0  20       25.70       42.00     33.31 o 
   3   0  20      138.55      174.49     33.86 o 
   4   0  20       71.61       56.46     44.09 o 
   5   0  20      423.88      447.73     37.70 o 
   6   0  20       22.72       60.45     34.21 o 
   7   0  20      469.06      497.76     34.49 o 
   8   0  20        0.00       33.67     32.51 o 
 -24   1  20      450.38      461.54     58.24 o 
 -23   1  20        0.45        1.85     24.00 o 
 -22   1  20      685.48      717.94     27.14 o 
 -21   1  20        3.33       36.16     22.92 o 
 -20   1  20      551.75      587.26     50.47 o 
 -19   1  20       70.28      107.01     24.27 o 
 -18   1  20      845.78      869.05     30.08 o 
 -17   1  20      119.11      103.10     22.96 o 
 -16   1  20     1546.10     1540.68     26.74 o 
 -15   1  20     1058.90     1071.43     22.94 o 
 -14   1  20      972.16      981.60     22.42 o 
 -13   1  20     1530.29     1575.93     24.43 o 
 -12   1  20     1188.43     1149.41     23.90 o 
 -11   1  20     3013.66     3040.23     55.27 o 
 -10   1  20       94.54      124.45     22.18 o 
  -9   1  20     1806.89     1888.71     25.98 o 
  -8   1  20       67.18       83.48     26.42 o 
  -7   1  20      842.65      888.97     40.66 o 
  -6   1  20       23.76       47.16     25.10 o 
  -5   1  20     1272.75     1311.04     28.15 o 
  -4   1  20      369.67      339.41     25.16 o 
  -3   1  20     1356.76     1384.89     33.42 o 
  -2   1  20      370.48      367.21     28.03 o 
  -1   1  20     1264.38     1221.59     25.14 o 
   0   1  20      606.38      584.30     21.68 o 
   1   1  20      454.80      445.58     22.02 o 
   2   1  20      603.54      622.15     24.00 o 
   3   1  20      161.84      213.59     23.55 o 
   4   1  20      329.72      302.64     23.09 o 
   5   1  20       11.59       36.74     23.87 o 
   6   1  20      139.82      166.04     24.32 o 
   7   1  20        4.42       15.80     24.21 o 
 -23   2  20      648.80      582.34     40.99 o 
 -22   2  20       17.31       70.31     24.09 o 
 -21   2  20     1137.67     1058.26     27.79 o 
 -20   2  20        3.38       18.45     23.94 o 
 -19   2  20     1032.05      977.98     24.77 o 
 -18   2  20      122.06      131.85     27.39 o 
 -17   2  20     1007.39     1001.00     34.33 o 
 -16   2  20      301.93      337.20     28.14 o 
 -15   2  20      170.89      193.38     23.83 o 
 -14   2  20      604.06      619.69     29.61 o 
 -13   2  20      165.94      197.10     23.94 o 
 -12   2  20     1449.12     1490.61     25.08 o 
 -11   2  20      657.75      668.76     23.15 o 
 -10   2  20     3346.83     3434.67     38.06 o 
  -9   2  20      692.53      622.33     23.02 o 
  -8   2  20     2980.73     3090.27     34.41 o 
  -7   2  20       50.50       48.27     25.19 o 
  -6   2  20     2032.48     2021.21     29.31 o 
  -5   2  20      125.26      175.34     27.38 o 
  -4   2  20      152.01      226.07     26.58 o 
  -3   2  20       19.08       15.81     23.91 o 
  -2   2  20       54.45       89.11     23.38 o 
  -1   2  20      206.47      242.80     21.99 o 
   0   2  20      616.51      677.09     22.50 o 
   1   2  20      973.91      950.23     28.95 o 
   2   2  20      636.83      611.12     22.94 o 
   3   2  20     1183.86     1156.32     23.38 o 
   4   2  20      198.71      236.05     21.51 o 
   5   2  20      305.32      285.91     24.98 o 
   6   2  20       17.59       95.20     29.42 o 
   7   2  20       40.20       29.98     64.59 o 
 -22   3  20      456.56      392.87     43.50 o 
 -21   3  20        9.29       34.38     32.56 o 
 -20   3  20      791.23      738.73     30.07 o 
 -19   3  20       41.48       52.19     28.29 o 
 -18   3  20      851.77      854.76     29.09 o 
 -17   3  20      199.89      235.75     32.23 o 
 -16   3  20      927.56      917.25     51.21 o 
 -15   3  20      662.17      634.05     33.09 o 
 -14   3  20      589.26      566.80     31.41 o 
 -13   3  20      564.40      557.22     24.31 o 
 -12   3  20      300.89      319.22     24.02 o 
 -11   3  20      800.46      772.39     23.35 o 
 -10   3  20       99.19       99.67     24.13 o 
  -9   3  20      984.03     1054.37     23.39 o 
  -8   3  20       63.49       81.04     23.00 o 
  -7   3  20     1240.40     1283.19     25.77 o 
  -6   3  20        0.40       87.04     27.25 o 
  -5   3  20     1643.89     1782.43     59.78 o 
  -4   3  20       60.85       69.06     21.05 o 
  -3   3  20      863.86      895.80     23.94 o 
  -2   3  20      401.51      410.99     24.14 o 
  -1   3  20      694.23      725.72     37.83 o 
   0   3  20      491.81      481.00     23.59 o 
   1   3  20      211.41      234.22     20.66 o 
   2   3  20      308.47      286.64     23.07 o 
   3   3  20       57.89       54.74     24.29 o 
   4   3  20      130.02      131.98     35.22 o 
   5   3  20       60.47       62.22     33.96 o 
 -19   4  20      348.95      293.77     28.26 o 
 -18   4  20       43.77       94.56     26.80 o 
 -17   4  20      295.36      315.61     28.94 o 
 -16   4  20      177.85      102.03     28.71 o 
 -15   4  20      800.64      818.21     56.56 o 
 -14   4  20      597.71      606.53     43.56 o 
 -13   4  20      688.28      654.98     42.12 o 
 -12   4  20      957.89      904.93     23.69 o 
 -11   4  20       76.38      100.56     24.18 o 
 -10   4  20      625.90      565.35     25.22 o 
  -9   4  20       11.22       31.06     29.04 o 
  -8   4  20      515.35      516.47     25.45 o 
  -7   4  20        4.65       35.30     20.36 o 
  -6   4  20      947.22     1039.87     24.03 o 
  -5   4  20        0.13       44.16     21.69 o 
  -4   4  20     1041.97     1050.92     27.22 o 
  -3   4  20      141.95      138.36     23.48 o 
  -2   4  20      584.20      553.83     23.52 o 
  -1   4  20      280.76      266.22     22.60 o 
   0   4  20      142.86      162.81     24.36 o 
   1   4  20       32.27       18.85     24.63 o 
   2   4  20       39.40       65.74     27.67 o 
 -14   5  20      450.16      360.54     31.18 o 
 -13   5  20      444.97      359.79     29.02 o 
 -12   5  20      332.69      251.65     29.11 o 
 -11   5  20      653.11      557.02     29.39 o 
 -10   5  20      106.67      109.37     22.07 o 
  -9   5  20      409.04      350.16     23.89 o 
  -8   5  20        2.53       46.75     23.28 o 
  -7   5  20      327.20      305.74     23.60 o 
  -6   5  20        9.80       51.67     24.29 o 
  -5   5  20      382.36      317.99     24.99 o 
  -4   5  20        5.31       38.12     22.31 o 
  -3   5  20      479.16      439.16     23.95 o 
 -24   1  21       75.59       90.04     61.90 o 
 -23   1  21       58.70       60.97     26.11 o 
 -22   1  21       15.10       60.81     25.24 o 
 -21   1  21        0.05       37.64     24.58 o 
 -20   1  21       15.93       63.73     25.51 o 
 -19   1  21       33.58       40.90     25.26 o 
 -18   1  21        3.13      -23.96     23.96 o 
 -17   1  21      115.78      105.89     24.55 o 
 -16   1  21       23.58       64.81     21.78 o 
 -15   1  21        0.55       53.18     21.67 o 
 -14   1  21        8.51       14.68     21.68 o 
 -13   1  21       92.17      138.62     21.95 o 
 -12   1  21       68.75       96.25     21.14 o 
 -11   1  21      259.24      253.73     23.55 o 
 -10   1  21       12.71       28.17     24.98 o 
  -9   1  21       19.12       58.79     26.26 o 
  -8   1  21       65.69      112.23     26.15 o 
  -7   1  21       66.55       72.21     26.00 o 
  -6   1  21        0.11       48.36     25.32 o 
  -5   1  21        2.32       37.39     25.67 o 
  -4   1  21       23.55       75.55     25.88 o 
  -3   1  21        0.00       -2.32     26.49 o 
  -2   1  21       94.13      124.26     23.74 o 
  -1   1  21       28.87       56.88     20.94 o 
   0   1  21       74.73      134.29     20.51 o 
   1   1  21       17.70       62.73     23.64 o 
   2   1  21       44.23       59.93     23.71 o 
   3   1  21       94.06      127.60     24.06 o 
   4   1  21       26.46        3.27     23.89 o 
   5   1  21       45.57       83.39     23.87 o 
   6   1  21        5.55       45.17     24.39 o 
 -23   2  21       37.08       96.21     39.19 o 
 -22   2  21        4.57       38.63     26.30 o 
 -21   2  21        8.83       46.86     24.30 o 
 -20   2  21       46.88       88.27     26.06 o 
 -19   2  21        0.92       31.41     29.17 o 
 -18   2  21       23.57       72.19     26.35 o 
 -17   2  21        0.11      -15.33     31.70 o 
 -16   2  21        7.78       76.14     30.79 o 
 -15   2  21        7.50       50.00     23.09 o 
 -14   2  21       25.47       90.73     23.95 o 
 -13   2  21       12.38       19.07     22.25 o 
 -12   2  21       70.02      106.02     23.56 o 
 -11   2  21        0.03       67.96     23.91 o 
 -10   2  21      107.02      147.84     23.46 o 
  -9   2  21        0.40        5.54     22.86 o 
  -8   2  21        0.90       32.14     23.84 o 
  -7   2  21        1.79       31.45     27.83 o 
  -6   2  21        4.98       20.02     23.35 o 
  -5   2  21        0.31        7.88     28.09 o 
  -4   2  21       17.03        1.71     25.88 o 
  -3   2  21        0.37        1.70     22.03 o 
  -2   2  21        0.17       21.64     21.55 o 
  -1   2  21       97.33      100.98     23.90 o 
   0   2  21        6.76       36.27     21.19 o 
   1   2  21       34.68       32.49     20.33 o 
   2   2  21        0.30       29.24     21.28 o 
   3   2  21        0.02       -2.90     21.62 o 
   4   2  21        0.77        0.13     24.86 o 
   5   2  21       11.47       50.03     26.04 o 
 -21   3  21        0.61       68.97     28.78 o 
 -20   3  21       11.59       30.71     35.56 o 
 -19   3  21      205.48      179.07     43.91 o 
 -18   3  21        6.65       13.94     29.68 o 
 -17   3  21       87.90       99.64     28.29 o 
 -16   3  21       39.08       74.11     27.40 o 
 -15   3  21        0.16       38.16     34.46 o 
 -14   3  21       17.16       47.13     28.34 o 
 -13   3  21       18.09       24.17     23.66 o 
 -12   3  21       44.26       57.23     23.21 o 
 -11   3  21        1.97       34.81     23.79 o 
 -10   3  21        0.85       -4.79     22.62 o 
  -9   3  21      156.88      182.43     23.78 o 
  -8   3  21      127.61      142.97     23.97 o 
  -7   3  21       83.16      102.99     25.15 o 
  -6   3  21      219.02      245.78     26.74 o 
  -5   3  21       33.00       62.40     22.64 o 
  -4   3  21        4.26       52.25     23.63 o 
  -3   3  21        9.96       62.93     22.36 o 
  -2   3  21       84.97       82.80     23.08 o 
  -1   3  21      100.23       95.61     21.67 o 
   0   3  21        2.34       64.71     22.44 o 
   1   3  21       10.56       79.55     22.78 o 
   2   3  21       76.27       93.12     23.62 o 
   3   3  21      132.50      115.32     24.21 o 
 -18   4  21       53.71       59.04     29.87 o 
 -17   4  21       75.21       16.75     27.26 o 
 -16   4  21        2.32       15.53     29.13 o 
 -15   4  21      104.86      103.03     28.68 o 
 -14   4  21       31.20       25.28     30.53 o 
 -13   4  21        1.32       37.88     23.42 o 
 -12   4  21       42.46       44.43     23.93 o 
 -11   4  21       20.04       59.99     24.85 o 
 -10   4  21       14.24       68.78     24.04 o 
  -9   4  21        0.94       35.44     29.37 o 
  -8   4  21       47.73       63.67     24.46 o 
  -7   4  21       43.32       62.52     21.51 o 
  -6   4  21       40.08       70.69     23.70 o 
  -5   4  21       70.00       65.94     23.68 o 
  -4   4  21       34.83      102.55     23.61 o 
  -3   4  21        5.07       35.97     20.91 o 
  -2   4  21       27.20       22.90     23.18 o 
  -1   4  21        1.43      -10.07     21.79 o 
   0   4  21       18.62       31.69     25.38 o 
 -11   5  21       87.24       65.49     23.46 o 
 -10   5  21        4.61       44.09     23.81 o 
  -9   5  21        2.72       24.02     22.35 o 
  -8   5  21       17.14       39.90     22.90 o 
  -7   5  21        7.01       67.03     24.56 o 
  -6   5  21       25.80       40.91     30.08 o 
 -23   0  22      627.88      533.95     42.86 o 
 -22   0  22        5.20       19.21     32.68 o 
 -21   0  22      444.41      457.59     39.56 o 
 -20   0  22        0.12       61.38     34.85 o 
 -19   0  22      690.33      760.46     33.45 o 
 -18   0  22        9.20       34.69     31.55 o 
 -17   0  22     1137.33     1196.72     36.85 o 
 -16   0  22      139.80      192.86     27.89 o 
 -15   0  22     1537.21     1481.01     52.23 o 
 -14   0  22      356.84      359.80     27.69 o 
 -13   0  22      253.39      239.69     30.48 o 
 -12   0  22      372.80      394.02     34.80 o 
 -11   0  22      672.87      714.65     39.03 o 
 -10   0  22     1135.62     1205.44     35.84 o 
  -9   0  22      128.22      175.74     31.74 o 
  -8   0  22     2270.29     2337.32     39.14 o 
  -7   0  22      391.87      358.28     40.25 o 
  -6   0  22     2463.51     2513.61     38.72 o 
  -5   0  22      127.66      125.05     34.24 o 
  -4   0  22      928.05      980.16     57.10 o 
  -3   0  22      101.66       84.56     39.73 o 
  -2   0  22      150.68      145.69     40.31 o 
  -1   0  22       42.60       83.11     30.92 o 
   0   0  22      207.86      225.13     29.84 o 
   1   0  22       89.79       87.54     29.51 o 
   2   0  22      202.68      224.45     33.93 o 
   3   0  22      405.02      377.60     35.62 o 
   4   0  22      297.52      260.47     48.79 o 
   5   0  22      448.76      373.78     37.98 o 
 -23   1  22       86.91       83.14     29.62 o 
 -22   1  22      441.48      426.63     25.52 o 
 -21   1  22       24.29        5.28     26.02 o 
 -20   1  22     1194.13     1204.97     33.01 o 
 -19   1  22        1.40       41.30     25.72 o 
 -18   1  22      799.84      816.32     25.90 o 
 -17   1  22       49.45      105.08     25.51 o 
 -16   1  22     1139.38     1100.71     30.49 o 
 -15   1  22      182.41      149.97     22.28 o 
 -14   1  22      837.82      865.35     32.37 o 
 -13   1  22      409.88      418.80     24.29 o 
 -12   1  22      776.12      795.14     23.01 o 
 -11   1  22     1054.54     1094.19     24.76 o 
 -10   1  22      325.36      336.47     26.52 o 
  -9   1  22     1512.01     1541.35     44.15 o 
  -8   1  22       41.42       64.47     24.70 o 
  -7   1  22      911.76      967.30     27.31 o 
  -6   1  22      233.49      219.99     34.91 o 
  -5   1  22      933.09      976.19     31.00 o 
  -4   1  22        1.45       67.89     24.56 o 
  -3   1  22      813.62      873.60     26.08 o 
  -2   1  22       89.46       76.45     22.06 o 
  -1   1  22      721.45      735.87     21.63 o 
   0   1  22      149.46      153.29     23.48 o 
   1   1  22      263.88      250.73     23.95 o 
   2   1  22      204.17      208.33     22.77 o 
   3   1  22       94.18      116.66     23.28 o 
   4   1  22      164.51      180.21     23.97 o 
 -22   2  22      153.61      158.53     26.40 o 
 -21   2  22     1004.02      914.25     40.48 o 
 -20   2  22       10.01        3.34     35.44 o 
 -19   2  22      528.88      507.65     28.04 o 
 -18   2  22       33.68       87.55     27.55 o 
 -17   2  22      181.98      185.92     26.20 o 
 -16   2  22       26.88       39.16     29.02 o 
 -15   2  22      385.73      404.74     23.11 o 
 -14   2  22      340.82      393.23     23.95 o 
 -13   2  22     1496.93     1475.84     36.20 o 
 -12   2  22     1203.03     1180.55     26.33 o 
 -11   2  22     1657.94     1628.76     27.15 o 
 -10   2  22     2384.32     2355.17     29.39 o 
  -9   2  22      247.17      273.02     24.99 o 
  -8   2  22      648.27      673.73     27.15 o 
  -7   2  22       33.99       40.07     27.99 o 
  -6   2  22       87.79      118.71     24.20 o 
  -5   2  22        0.03       11.44     26.56 o 
  -4   2  22      199.20      241.47     23.33 o 
  -3   2  22       23.24       70.77     23.03 o 
  -2   2  22      707.38      759.16     25.39 o 
  -1   2  22      115.96      129.35     20.81 o 
   0   2  22     1179.95     1111.87     23.81 o 
   1   2  22      352.39      317.42     23.45 o 
   2   2  22      423.21      373.76     23.56 o 
   3   2  22      211.08      231.92     25.56 o 
 -20   3  22      675.66      614.92     56.02 o 
 -19   3  22        0.90       96.67     29.24 o 
 -18   3  22      865.51      815.99     64.86 o 
 -17   3  22       10.71       48.62     29.13 o 
 -16   3  22      683.04      633.22     39.36 o 
 -15   3  22      188.76      210.27     28.96 o 
 -14   3  22      409.76      414.66     25.00 o 
 -13   3  22      481.92      492.12     24.17 o 
 -12   3  22      295.88      324.80     22.87 o 
 -11   3  22      371.53      350.15     23.94 o 
 -10   3  22      176.20      184.00     23.60 o 
  -9   3  22      504.26      504.91     23.73 o 
  -8   3  22      255.06      308.75     26.10 o 
  -7   3  22      839.27      860.36     27.74 o 
  -6   3  22       53.98       47.45     26.47 o 
  -5   3  22     1193.13     1127.19     36.21 o 
  -4   3  22        4.41       23.55     23.84 o 
  -3   3  22      583.85      595.77     28.97 o 
  -2   3  22       30.24       44.26     26.02 o 
  -1   3  22      298.95      295.04     23.35 o 
   0   3  22       96.89      102.39     21.76 o 
   1   3  22      288.06      223.43     23.30 o 
   2   3  22       82.78       86.29     52.38 o 
 -16   4  22       66.35       34.81     29.52 o 
 -15   4  22      616.17      556.80     32.90 o 
 -14   4  22      154.31      163.48     29.40 o 
 -13   4  22      401.29      349.97     24.16 o 
 -12   4  22      231.02      259.89     26.48 o 
 -11   4  22      160.09      164.11     24.77 o 
 -10   4  22      363.57      356.88     24.79 o 
  -9   4  22      140.06      115.79     24.49 o 
  -8   4  22      626.27      593.42     28.83 o 
  -7   4  22      126.62      129.53     21.18 o 
  -6   4  22      894.40      845.73     62.38 o 
  -5   4  22        3.11       54.45     27.33 o 
  -4   4  22      574.82      484.30     25.26 o 
  -3   4  22        0.18       17.94     22.05 o 
  -2   4  22      105.50       83.33     23.30 o 
 -22   1  23       13.98       85.38     24.62 o 
 -21   1  23       10.58      -17.23     24.32 o 
 -20   1  23        1.37       11.59     29.43 o 
 -19   1  23       32.35       42.77     26.44 o 
 -18   1  23        5.65       10.65     26.99 o 
 -17   1  23        3.16       43.77     40.35 o 
 -16   1  23       24.20       56.38     21.44 o 
 -15   1  23       65.66       97.87     21.85 o 
 -14   1  23        7.85       17.43     22.23 o 
 -13   1  23      142.35      121.53     23.52 o 
 -12   1  23        4.11       20.38     22.40 o 
 -11   1  23       45.21       82.92     24.56 o 
 -10   1  23       71.95      126.06     26.63 o 
  -9   1  23       20.27       44.98     25.95 o 
  -8   1  23       46.97       88.17     26.01 o 
  -7   1  23       11.89       94.86     25.95 o 
  -6   1  23      108.37       99.43     25.51 o 
  -5   1  23        4.59       47.46     25.13 o 
  -4   1  23      202.62      250.23     31.29 o 
  -3   1  23        8.62       57.49     21.68 o 
  -2   1  23        7.67       48.03     25.29 o 
  -1   1  23        2.63       13.45     22.11 o 
   0   1  23       84.36       91.66     24.66 o 
   1   1  23       54.13       72.15     23.75 o 
   2   1  23       25.85       46.19     24.22 o 
   3   1  23        5.35       48.93     22.80 o 
 -21   2  23       39.62       -2.80     30.69 o 
 -20   2  23        0.05       57.64     28.54 o 
 -19   2  23        0.23       35.85     33.77 o 
 -18   2  23       46.25       85.34     39.52 o 
 -17   2  23        0.39       21.70     28.22 o 
 -16   2  23       14.69       43.99     23.77 o 
 -15   2  23       15.88        3.82     22.50 o 
 -14   2  23        0.04       28.61     24.39 o 
 -13   2  23        2.58       11.51     23.43 o 
 -12   2  23        1.02       13.09     22.23 o 
 -11   2  23       38.29       76.91     23.73 o 
 -10   2  23        3.96       15.85     25.80 o 
  -9   2  23       17.69       35.75     27.62 o 
  -8   2  23       86.29       84.44     25.87 o 
  -7   2  23       14.31      113.87     26.75 o 
  -6   2  23        3.11       10.07     32.76 o 
  -5   2  23       63.03        5.25     23.73 o 
  -4   2  23        1.62       -1.72     23.44 o 
  -3   2  23        0.22       26.68     23.72 o 
  -2   2  23       12.15       20.82     22.10 o 
  -1   2  23        1.70       16.28     22.52 o 
   0   2  23        6.49       45.06     22.43 o 
   1   2  23       42.64       86.33     22.48 o 
   2   2  23        4.50       76.72     28.07 o 
 -19   3  23       73.00       89.41     27.62 o 
 -18   3  23        1.23       12.19     33.23 o 
 -17   3  23       19.52       50.08     27.54 o 
 -16   3  23        6.30       38.02     45.26 o 
 -15   3  23       51.99      109.24     24.71 o 
 -14   3  23      124.13      110.18     23.45 o 
 -13   3  23        2.48       27.72     23.88 o 
 -12   3  23        1.27       14.84     24.11 o 
 -11   3  23       82.11      127.99     24.13 o 
 -10   3  23       71.78       87.93     38.97 o 
  -9   3  23      217.03      215.45     25.53 o 
  -8   3  23       36.60       84.61     25.53 o 
  -7   3  23       30.27       41.35     27.09 o 
  -6   3  23       19.75       72.56     23.09 o 
  -5   3  23        0.75       32.05     24.42 o 
  -4   3  23       72.43      107.04     22.50 o 
  -3   3  23       35.55       63.13     25.21 o 
  -2   3  23        0.23       50.44     21.39 o 
  -1   3  23        0.11       29.56     23.47 o 
   0   3  23      108.15      152.69     60.93 o 
 -14   4  23        0.18      -28.31     28.31 o 
 -13   4  23       36.90       74.85     26.06 o 
 -12   4  23       27.10       14.18     23.45 o 
 -11   4  23       11.81       29.69     22.51 o 
 -10   4  23       60.88       70.35     25.85 o 
  -9   4  23       16.06       66.77     24.89 o 
  -8   4  23       61.20       57.55     23.39 o 
  -7   4  23       10.04       25.21     23.38 o 
  -6   4  23       29.25       82.12     22.50 o 
  -5   4  23        0.08       14.20     23.26 o 
 -21   0  24      457.98      446.06     35.95 o 
 -20   0  24       43.45       46.93     30.38 o 
 -19   0  24     1201.97     1280.30     36.01 o 
 -18   0  24        6.15       10.95     35.42 o 
 -17   0  24      498.08      500.42     30.13 o 
 -16   0  24        1.01       65.01     30.37 o 
 -15   0  24      451.50      506.32     41.41 o 
 -14   0  24       79.88       87.95     35.94 o 
 -13   0  24      421.82      436.04     40.58 o 
 -12   0  24       79.99      121.81     35.67 o 
 -11   0  24      707.47      734.37     33.61 o 
 -10   0  24      703.52      738.14     38.18 o 
  -9   0  24      862.31      927.38     36.81 o 
  -8   0  24     1687.38     1772.73     36.53 o 
  -7   0  24      288.98      358.12     34.23 o 
  -6   0  24      891.70      905.59     90.42 o 
  -5   0  24       77.86       87.65     59.74 o 
  -4   0  24      111.11       84.45     42.36 o 
  -3   0  24        0.02       39.17     40.70 o 
  -2   0  24        5.51       50.17     33.34 o 
  -1   0  24        7.46       44.63     32.48 o 
   0   0  24      465.83      454.12     35.03 o 
   1   0  24       38.77       58.28     34.68 o 
 -21   1  24      146.72      119.47     24.94 o 
 -20   1  24      715.70      731.07     31.65 o 
 -19   1  24       46.01       58.59     37.62 o 
 -18   1  24      978.65      875.82     43.70 o 
 -17   1  24        6.77       30.04     24.03 o 
 -16   1  24      581.42      556.10     23.68 o 
 -15   1  24       28.84       53.65     24.69 o 
 -14   1  24      495.99      521.69     24.68 o 
 -13   1  24      108.27       86.95     23.65 o 
 -12   1  24      432.19      421.69     27.00 o 
 -11   1  24      257.35      265.44     26.76 o 
 -10   1  24      654.51      653.68     26.50 o 
  -9   1  24      775.00      771.20     27.26 o 
  -8   1  24      282.91      287.85     26.14 o 
  -7   1  24      892.12      871.95     25.66 o 
  -6   1  24      177.15      190.64     26.39 o 
  -5   1  24      750.05      749.86     25.98 o 
  -4   1  24       50.16       16.28     26.03 o 
  -3   1  24      231.00      191.65     23.58 o 
  -2   1  24        1.40       37.78     28.29 o 
  -1   1  24      167.59      180.65     24.23 o 
   0   1  24       12.39       54.73     24.25 o 
   1   1  24      282.00      209.45     24.12 o 
 -20   2  24       42.58       29.48     35.90 o 
 -19   2  24      338.50      299.59     30.29 o 
 -18   2  24        0.07       -4.74     27.34 o 
 -17   2  24      431.30      392.99     33.29 o 
 -16   2  24        0.77        7.67     24.69 o 
 -15   2  24     1051.74      989.23     24.45 o 
 -14   2  24       63.63       83.86     24.50 o 
 -13   2  24     1243.89     1226.81     25.42 o 
 -12   2  24      452.95      497.65     24.79 o 
 -11   2  24      801.51      724.85     25.80 o 
 -10   2  24      429.56      418.56     26.26 o 
  -9   2  24       61.51       21.10     26.96 o 
  -8   2  24       67.33       72.56     26.14 o 
  -7   2  24        3.14       24.66     28.82 o 
  -6   2  24      137.93      185.08     34.93 o 
  -5   2  24      141.92      135.32     27.13 o 
  -4   2  24      859.13      865.04     24.21 o 
  -3   2  24       31.23       98.21     21.93 o 
  -2   2  24      935.31      857.34     32.68 o 
  -1   2  24       11.21       21.83     22.53 o 
   0   2  24      310.91      261.21     24.98 o 
 -17   3  24        0.37       12.25     37.05 o 
 -16   3  24      293.20      322.80     30.30 o 
 -15   3  24        5.67        8.74     24.82 o 
 -14   3  24      343.33      346.16     25.05 o 
 -13   3  24       58.03       53.84     22.97 o 
 -12   3  24      577.12      585.18     24.38 o 
 -11   3  24      365.33      340.09     24.48 o 
 -10   3  24      382.14      372.35     26.96 o 
  -9   3  24      443.90      426.94     28.21 o 
  -8   3  24      128.30      131.25     26.22 o 
  -7   3  24      345.64      370.83     26.92 o 
  -6   3  24      156.68      183.88     25.35 o 
  -5   3  24      415.06      351.97     25.62 o 
  -4   3  24       25.91       -6.14     22.48 o 
  -3   3  24      491.33      409.37     26.24 o 
 -20   1  25       54.88       57.08     30.87 o 
 -19   1  25        0.85       32.65     30.47 o 
 -18   1  25        4.99       58.01     28.28 o 
 -17   1  25      129.49      130.86     23.06 o 
 -16   1  25        0.09       31.69     24.92 o 
 -15   1  25        4.06        2.74     24.64 o 
 -14   1  25        0.28       37.51     26.39 o 
 -13   1  25       32.40       33.97     25.83 o 
 -12   1  25        0.19      -24.65     26.11 o 
 -11   1  25       18.98       56.27     25.82 o 
 -10   1  25        9.32       12.59     26.38 o 
  -9   1  25        3.20       -6.43     24.80 o 
  -8   1  25        0.85       19.67     25.42 o 
  -7   1  25      104.73      118.23     25.78 o 
  -6   1  25       67.18      121.57     25.20 o 
  -5   1  25       26.99       33.15     25.85 o 
  -4   1  25        7.71       44.61     23.52 o 
  -3   1  25        0.15       54.86     26.01 o 
  -2   1  25       72.54       61.73     23.12 o 
  -1   1  25        0.34        6.20     23.47 o 
 -18   2  25        0.54       44.67     33.03 o 
 -17   2  25        0.70       22.76     35.18 o 
 -16   2  25       14.30       62.48     24.84 o 
 -15   2  25       27.03       21.18     24.31 o 
 -14   2  25        8.47        6.37     23.29 o 
 -13   2  25       24.00       33.73     23.18 o 
 -12   2  25        2.47       19.47     25.25 o 
 -11   2  25        9.79       40.71     25.29 o 
 -10   2  25       37.76       34.41     24.80 o 
  -9   2  25        5.04       29.74     27.35 o 
  -8   2  25        5.16       32.63     27.00 o 
  -7   2  25        3.20       49.24     26.24 o 
  -6   2  25       75.32       98.40     25.10 o 
  -5   2  25       15.36       42.47     23.73 o 
  -4   2  25       15.51       62.66     24.51 o 
  -3   2  25       43.16       81.62     24.24 o 
 -14   3  25       57.72       17.11     25.17 o 
 -13   3  25       55.83       34.12     24.63 o 
 -12   3  25       20.96       40.34     25.83 o 
 -11   3  25       56.47       97.87     32.58 o 
 -10   3  25        1.91       57.97     25.85 o 
  -9   3  25        3.61       -2.57     27.27 o 
  -8   3  25        1.57       38.18     25.90 o 
  -7   3  25        5.77       16.55     23.67 o 
  -6   3  25       12.94       37.37     25.22 o 
 -18   0  26        2.14       -9.00     33.70 o 
 -17   0  26      713.23      704.94     67.22 o 
 -16   0  26       13.57       34.14     38.16 o 
 -15   0  26      171.53      182.44     36.08 o 
 -14   0  26        0.07       80.04     37.08 o 
 -13   0  26      614.46      654.06     37.46 o 
 -12   0  26       50.52      107.00     33.11 o 
 -11   0  26      894.40      819.61     35.64 o 
 -10   0  26      177.45      159.24     34.28 o 
  -9   0  26      461.51      408.94     41.68 o 
  -8   0  26      224.50      160.72     64.54 o 
  -7   0  26       95.68       79.62     40.19 o 
  -6   0  26      154.94      125.31     41.63 o 
  -5   0  26       62.93       -2.89     40.75 o 
  -4   0  26      231.84      185.80     44.10 o 
  -3   0  26       57.36      111.26     33.16 o 
 -18   1  26      556.70      473.69     38.70 o 
 -17   1  26       11.08      -17.48     23.48 o 
 -16   1  26      368.08      330.06     26.23 o 
 -15   1  26       12.16       27.85     25.79 o 
 -14   1  26      327.00      313.45     25.94 o 
 -13   1  26       18.16       73.84     25.34 o 
 -12   1  26      437.68      440.16     27.45 o 
 -11   1  26      105.59      103.02     26.67 o 
 -10   1  26      477.67      429.59     27.35 o 
  -9   1  26      250.54      237.33     26.32 o 
  -8   1  26      381.55      365.18     25.39 o 
  -7   1  26      232.68      236.43     30.22 o 
  -6   1  26      187.89      179.76     26.29 o 
  -5   1  26      307.76      268.72     27.09 o 
  -4   1  26       72.23       92.76     26.76 o 
 -16   2  26       34.13       43.46     32.52 o 
 -15   2  26      826.62      689.74     32.62 o 
 -14   2  26        1.19       50.22     24.70 o 
 -13   2  26      381.06      291.85     27.53 o 
 -12   2  26       25.23       64.36     26.60 o 
 -11   2  26      132.42      110.68     26.10 o 
 -10   2  26      115.57      108.74     25.53 o 
  -9   2  26      157.54      116.46     24.76 o 
  -8   2  26      206.67      187.89     26.99 o 
  -7   2  26      175.31      164.73     27.94 o 
  -6   2  26      319.63      288.56     24.03 o 
 -15   1  27        0.32      110.07     39.28 o 
 -14   1  27        0.93       47.93     27.65 o 
 -13   1  27        3.97       35.17     26.77 o 
 -12   1  27       12.82       -6.24     26.37 o 
 -11   1  27       39.92      107.22     27.06 o 
 -10   1  27       10.52       20.14     26.41 o 
  -9   1  27       49.64       70.24     26.73 o 
  -8   1  27        4.78       26.67     26.36 o 
  -7   1  27        0.10       14.80     43.48 o 
                                                 
